# Supplementary material for: Gene Network Analysis in a Pediatric Cohort Identifies Novel Lung Function Genes
Source: PLoS One. 2013 Sep 2;8(9):e72899. doi: 10.1371/journal.pone.0072899 (PMC3759429; doi:10.1371/journal.pone.0072899)
Supplement: Table S2 — SNPs with p-value <1.0×10−3 from GWAS results for each pulmonary function measure in Caucasian and African American cohorts. (XLS) [file pone.0072899.s005.xls]

## Sheet: summary
Table S2
SNPs with p-value < 1.0x10-3 from GWAS results for each pulmonary function measure in Caucasian and African American cohorts.
Cau: Caucasian
AA: African American

## Sheet: Cau_FVC
SNP	CHR	BP (hg18)	P
rs879500	18	24378686	4.814e-06
rs1566819	18	24374735	6.524e-06
rs12681935	8	130852175	1.073e-05
rs2498854	14	91396168	1.111e-05
rs9614856	22	43409416	1.228e-05
rs7782947	7	36716307	1.452e-05
rs1857705	18	24385115	1.498e-05
rs13019632	2	59711868	1.591e-05
rs10018606	4	57833169	1.894e-05
rs7287772	22	31518307	2.033e-05
rs759232	14	91393663	2.348e-05
rs16933056	11	7839120	2.398e-05
rs2847407	18	24469297	3.134e-05
rs7871473	9	118782196	3.233e-05
rs1828459	11	7811154	3.283e-05
rs2875417	4	25085710	3.336e-05
rs17246391	5	43484078	3.405e-05
rs1504133	18	24466185	3.539e-05
rs11074159	15	91628276	3.797e-05
rs6008891	22	45299440	3.85e-05
rs16943752	15	88302631	3.892e-05
rs6647577	23	74049265	3.948e-05
rs527960	6	161883405	4.17e-05
rs9521107	13	87977213	4.299e-05
rs3821869	3	53868880	4.424e-05
rs4148831	23	74292185	4.467e-05
rs7636856	3	53909211	4.745e-05
rs17040258	3	14771148	4.957e-05
rs1661037	5	90874101	4.968e-05
rs9521140	13	87987650	5.052e-05
rs12445110	16	77410183	5.129e-05
rs3735736	8	28250016	5.23e-05
rs2043692	15	78259298	5.419e-05
rs1505851	5	90929710	5.421e-05
rs11760047	6	153747403	5.485e-05
rs12463220	19	39477850	5.744e-05
rs4806004	19	39443889	5.81e-05
rs7002130	8	138764255	5.828e-05
rs11987140	8	50243165	6.274e-05
rs6125647	20	47460870	6.726e-05
rs8005973	14	89844704	6.851e-05
rs10759878	9	118770530	7.016e-05
rs4800309	18	24339083	7.022e-05
rs422732	19	39540290	7.039e-05
rs189030	19	39511999	7.156e-05
rs179186	19	39491269	7.182e-05
rs1290892	3	115847152	7.382e-05
rs1480391	8	50270973	7.525e-05
rs138473	22	45410750	8.416e-05
rs1482796	11	7807329	8.481e-05
rs5016773	15	91627456	8.521e-05
rs17222598	11	7847707	8.525e-05
rs2398721	5	143568607	9.219e-05
rs6982935	8	75121554	9.229e-05
rs6575122	14	89823309	9.457e-05
rs137500	22	31606686	9.6e-05
rs17664823	8	50357738	9.613e-05
rs6090975	20	47459969	9.682e-05
rs137528	22	31628130	9.724e-05
rs6647583	23	74062974	9.921e-05
rs7947347	11	7811095	0.0001006
rs17596277	2	59742042	0.0001051
rs10759879	9	118772181	0.0001059
rs860439	5	3637368	0.0001065
rs2664108	3	9182125	0.0001068
rs6510416	19	39429265	0.0001071
rs2293902	16	77395273	0.0001096
rs7096350	10	110660890	0.0001097
rs11083286	18	24348405	0.0001101
rs4795139	17	32095303	0.000111
rs6452960	5	90917144	0.0001122
rs6785004	3	21265059	0.0001147
rs4425201	3	99987318	0.0001193
rs11717204	3	115829854	0.0001274
rs6448367	4	25140332	0.0001336
rs739337	8	17247242	0.0001345
rs6526946	23	30018332	0.0001346
rs1859830	23	30018176	0.0001355
rs7254168	19	39526204	0.0001373
rs6647628	23	74236889	0.000139
rs962880	5	173723982	0.0001417
rs6785935	3	100008673	0.0001431
rs10860757	12	100544577	0.0001457
rs1984137	1	214811868	0.0001475
rs6647061	23	73806122	0.0001495
rs935568	7	4195138	0.0001502
rs3750779	10	71382508	0.0001505
rs10514745	3	100748812	0.0001524
rs9819189	3	9226198	0.0001543
rs8027913	15	78240785	0.0001559
rs8074984	17	16819795	0.0001562
rs10018150	4	25145484	0.0001619
rs6949364	7	83241093	0.0001629
rs12419146	11	36310047	0.0001635
rs12421046	11	36311152	0.0001635
rs1287408	14	89015120	0.0001641
rs2391610	13	107468407	0.0001689
rs7359209	15	23586703	0.0001706
rs7618160	3	89718321	0.0001708
rs4604070	4	130416097	0.0001716
rs5929060	23	30017472	0.0001746
rs1646540	7	137235228	0.000175
rs2191574	4	57836124	0.0001751
rs2947483	3	115808075	0.0001774
rs2738305	23	31663918	0.0001811
rs2361065	11	7857944	0.0001817
rs7974784	12	115596	0.0001839
rs17034385	2	67856811	0.0001885
rs6006632	22	42778379	0.0001891
rs4789890	17	74855677	0.0001893
rs1677499	7	137235321	0.0001903
rs7068956	10	82853274	0.0001903
rs4712300	6	17639388	0.0001905
rs7800651	7	36707536	0.0001906
rs2376241	4	36840346	0.0001921
rs4573787	13	28091434	0.0001958
rs400196	5	25753264	0.000198
rs2119187	3	100077189	0.0001981
rs4686980	3	189785545	0.0001984
rs17097249	10	82858129	0.0002025
rs578947	12	18698598	0.0002061
rs6578910	11	7855928	0.0002063
rs2376734	9	77166520	0.0002078
rs2598461	1	103070926	0.0002106
rs9991167	4	53652455	0.0002107
rs7308665	12	100530632	0.0002115
rs7181703	15	96741647	0.0002117
rs159381	5	58207689	0.0002118
rs3135998	17	30346435	0.0002139
rs4758021	11	7800349	0.0002188
rs8034964	15	38321369	0.0002213
rs273944	7	137233746	0.0002316
rs9267833	6	32285878	0.0002328
rs10454141	2	42166596	0.0002335
rs4599420	4	95927584	0.0002378
rs4982061	14	32750782	0.0002419
rs11060883	12	129470353	0.0002453
rs11731281	4	41431654	0.0002456
rs1020055	15	78292344	0.0002461
rs4552469	4	95927562	0.0002493
rs2836162	21	38426226	0.0002529
rs2099339	19	44101959	0.0002534
rs6435580	2	211231702	0.0002535
rs9351798	6	71779840	0.0002601
rs1792544	11	15137109	0.0002627
rs5976457	23	125882626	0.0002631
rs893367	3	53884771	0.0002645
rs4241442	3	66663241	0.0002655
rs8013858	14	20376342	0.000267
rs11635107	15	78201773	0.0002685
rs17486477	4	116063834	0.0002685
rs3209286	10	5793522	0.0002696
rs549182	6	32313023	0.0002717
rs4511648	19	35798852	0.0002773
rs2041915	2	206377459	0.0002786
rs5987719	23	102433965	0.0002803
rs8054996	16	27900129	0.0002816
rs1506801	4	102262633	0.0002825
rs2241806	3	53876651	0.000283
rs2361069	11	7865203	0.0002858
rs2825556	21	19686821	0.000286
rs12448800	16	11384842	0.0002861
rs7148287	14	20380986	0.0002864
rs9728343	1	244123669	0.0002869
rs6056801	20	968318	0.000287
rs2268257	21	34158337	0.0002872
rs8026959	15	78230091	0.000288
rs2216531	2	230091715	0.0002882
rs10505888	12	22837075	0.0002892
rs3788488	22	31457481	0.0002892
rs1784176	11	132044684	0.0002905
rs7157755	14	44278526	0.000291
rs1535837	9	2278633	0.0002912
rs7431448	3	99976334	0.0002924
rs12239057	1	82908747	0.000294
rs1523023	3	146804657	0.0002948
rs13338253	16	54929962	0.000295
rs10878307	12	38958256	0.0003042
rs2898465	8	17273523	0.0003069
rs10795544	10	5860903	0.0003076
rs9886351	7	69886405	0.000308
rs2455738	1	174558326	0.00031
rs11232073	11	79705090	0.0003134
rs7341922	9	118788380	0.000315
rs2181068	6	155884738	0.0003161
rs7842073	8	40684160	0.0003197
rs9551502	13	28080290	0.0003212
rs10519280	15	78179744	0.000323
rs4673301	2	205076703	0.0003252
rs1379395	17	49516006	0.0003257
rs4096393	10	71387426	0.0003261
rs4959381	6	641058	0.0003264
rs7867522	9	77189174	0.0003274
rs11618523	13	39815459	0.0003275
rs4723563	7	36723988	0.0003282
rs6999688	8	107886832	0.0003284
rs11025746	11	20741815	0.000334
rs872387	17	64213939	0.0003364
rs3946180	16	77401485	0.0003384
rs9895288	17	69131708	0.0003398
rs878627	18	74557491	0.0003415
rs6538998	12	100517711	0.0003416
rs2910281	5	166310859	0.0003471
rs2303686	19	8521268	0.0003475
rs2150199	9	118765546	0.000349
rs4654164	1	244121410	0.0003516
rs913479	14	69689999	0.0003528
rs1407434	1	184415655	0.0003586
rs17708126	7	14221389	0.0003607
rs7870745	9	15261933	0.0003612
rs6602240	10	5856757	0.0003672
rs1933162	1	246245652	0.0003686
rs2281388	6	33168096	0.0003713
rs133967	22	31752218	0.0003745
rs12540480	7	28713438	0.0003749
rs6750610	2	85585369	0.0003755
rs891488	18	75738412	0.0003764
rs1866997	3	4769099	0.0003787
rs7756992	6	20787688	0.0003841
rs7632967	3	34881306	0.0003869
rs6626288	23	146867819	0.000387
rs12966500	18	5051254	0.0003872
rs11954454	5	130510169	0.0003875
rs9327594	5	130514459	0.0003875
rs719210	4	25092014	0.0003883
rs11576203	1	246214811	0.0003959
rs9940796	16	24181892	0.0003963
rs6087091	20	998896	0.0003967
rs11110880	12	100518071	0.0004005
rs2741339	8	27390886	0.0004087
rs7833364	8	138717782	0.0004102
rs16906777	11	20748858	0.0004156
rs4407399	3	189787142	0.0004179
rs8032853	15	91599736	0.0004226
rs6564323	16	74919514	0.0004227
rs9366350	6	20619865	0.0004254
rs2193227	2	206437551	0.000431
rs10477505	5	113165783	0.0004317
rs11704261	22	31536863	0.0004325
rs7288109	22	37076315	0.0004356
rs16913607	10	53824227	0.0004395
rs6789538	3	60466143	0.0004423
rs8075075	17	64212560	0.000444
rs2978043	8	134597053	0.0004474
rs11164301	1	102015689	0.0004491
rs9839647	3	102236071	0.0004525
rs290903	10	8976146	0.0004546
rs9996801	4	39584895	0.0004554
rs11044232	12	18688563	0.0004557
rs11701789	21	46100713	0.0004569
rs2890365	10	5813882	0.0004594
rs9343884	6	79978997	0.0004613
rs5939795	23	93078577	0.0004633
rs11603446	11	61626089	0.0004667
rs2540249	2	39759360	0.0004695
rs6636085	23	125788557	0.0004732
rs897855	8	2372635	0.0004755
rs10483782	14	65152923	0.0004772
rs2828869	21	24444375	0.0004836
rs4746014	10	71382035	0.0004861
rs4973735	3	26531780	0.0004916
rs10416055	19	44127325	0.000493
rs17026081	1	214335799	0.0004944
rs9603395	13	31100333	0.0004948
rs7638812	3	26532598	0.0004967
rs203219	4	108543211	0.0004968
rs413145	20	44657294	0.0005025
rs1001193	1	145633001	0.0005035
rs986363	21	38451807	0.0005091
rs8027593	15	90710856	0.0005106
rs6813832	4	174846105	0.0005143
rs1042114	1	29011562	0.0005145
rs7080055	10	103998270	0.0005164
rs7539277	1	102955654	0.0005195
rs2836304	21	38618089	0.0005213
rs9395944	6	54336372	0.0005257
rs511441	6	54613699	0.0005292
rs9603418	13	38233046	0.0005296
rs5754331	22	31630101	0.0005302
rs6420206	8	2383995	0.0005305
rs2030834	11	36065073	0.0005356
rs9490594	6	123274453	0.0005358
rs4626186	4	25133185	0.000536
rs12324401	15	96950172	0.0005392
rs2054508	15	92375086	0.0005392
rs9455679	6	168771092	0.0005433
rs16934962	8	69799153	0.0005489
rs12883143	14	96662380	0.0005584
rs12528703	6	54652991	0.0005605
rs6793960	3	33189680	0.000562
rs721637	14	96673702	0.0005623
rs16926727	12	23843612	0.000563
rs999514	3	53864889	0.0005642
rs2195956	19	35806921	0.0005654
rs7993983	13	24417796	0.0005682
rs9837775	3	104584441	0.0005743
rs1865997	15	78278508	0.0005752
rs618072	1	103003616	0.0005783
rs7814542	8	81483150	0.0005854
rs17111079	5	149595967	0.0005883
rs6971782	7	70164827	0.0005899
rs2009896	14	20152464	0.0005991
rs12847314	23	112003465	0.0005996
rs12496532	3	60466030	0.0006015
rs7011504	8	17252904	0.0006029
rs10823057	10	68956367	0.0006074
rs7189063	16	71955141	0.0006092
rs17142727	7	8082319	0.000611
rs11263781	17	32094404	0.000613
rs4685921	3	5409536	0.000613
rs6787255	3	24354645	0.0006135
rs1648201	6	54592747	0.0006148
rs1915245	1	237241902	0.0006179
rs9883537	3	99988122	0.0006186
rs17826925	14	94242004	0.0006207
rs17495030	9	137177914	0.0006224
rs2074110	23	12943999	0.0006224
rs1866677	3	100006650	0.0006235
rs812799	10	104026345	0.0006243
rs1047425	10	105335191	0.0006265
rs10483165	22	31517342	0.0006271
rs752088	11	20737580	0.0006293
rs1585933	15	98403238	0.00063
rs12146808	12	100520738	0.0006312
rs10153883	2	173914427	0.0006334
rs12565034	1	90057778	0.0006354
rs12995445	2	33825317	0.0006379
rs1844871	21	19704665	0.0006387
rs1425614	14	69677543	0.0006413
rs10517799	4	165260523	0.0006414
rs17583481	4	38665016	0.0006428
rs1614226	6	118774388	0.0006441
rs1948954	6	54670894	0.0006482
rs10924373	1	244105854	0.0006511
rs12521800	5	173714937	0.000653
rs1335539	6	80036084	0.0006543
rs732446	22	31465768	0.000656
rs2070393	21	34160957	0.0006573
rs649944	11	94006944	0.0006579
rs2411290	4	53634267	0.0006635
rs12050188	14	96675805	0.0006647
rs10793656	1	145217896	0.0006679
rs1479312	11	79659821	0.0006715
rs600980	2	31308169	0.0006725
rs12736883	1	31013899	0.0006735
rs681505	6	6503760	0.0006751
rs2682185	6	71782211	0.0006784
rs10461690	5	30665403	0.0006797
rs740752	17	56877023	0.0006801
rs1333771	9	20151480	0.0006805
rs10499006	6	96400203	0.0006839
rs715555	22	31618875	0.000686
rs5994617	22	31472908	0.0006917
rs4784409	16	53248774	0.0006941
rs6737274	2	207425689	0.0006961
rs6910009	6	79944478	0.0007005
rs11655963	17	11605556	0.0007072
rs12651454	4	108526584	0.0007086
rs10924375	1	244110704	0.0007167
rs7617344	3	141067074	0.0007179
rs2567714	9	116003882	0.0007182
rs289932	2	151714271	0.0007195
rs6140951	20	947752	0.0007199
rs2574976	10	51787274	0.0007201
rs12989193	2	36292460	0.0007202
rs3758126	8	53486339	0.0007222
rs1465070	12	76314680	0.0007259
rs10425466	19	20296660	0.00073
rs4244350	10	103998741	0.0007314
rs7329423	13	39857494	0.0007345
rs7083450	10	103974050	0.0007373
rs3848297	16	81115828	0.0007376
rs12619807	2	75531042	0.0007399
rs1541046	10	103995376	0.0007403
rs1882297	12	131579207	0.0007425
rs10946403	6	20825383	0.000743
rs1958218	14	81252183	0.0007431
rs7124295	11	12576495	0.0007432
rs11926855	3	89809888	0.0007445
rs1882396	2	191424257	0.0007445
rs3131429	23	125820043	0.0007445
rs4690284	4	63508	0.0007453
rs4142529	6	98429082	0.0007455
rs1170426	16	67161299	0.0007479
rs1715269	11	20694958	0.0007562
rs6749326	2	33828869	0.0007564
rs2291662	16	18730693	0.0007603
rs8087061	18	44177443	0.0007613
rs12666375	7	53270785	0.0007615
rs17597263	2	59800791	0.0007618
rs6123105	20	49981704	0.0007629
rs10065963	5	120804666	0.0007635
rs990422	15	98377291	0.0007679
rs173545	5	76332563	0.0007719
rs7023709	9	109725588	0.0007734
rs4918025	10	105332856	0.0007741
rs10882336	10	95538433	0.0007746
rs1370178	5	30640528	0.0007748
rs13412112	2	69843794	0.0007753
rs7859525	9	137257015	0.0007769
rs1670227	15	97488041	0.0007775
rs12332804	6	123294282	0.0007781
rs12450839	17	74843754	0.0007783
rs2504473	1	174543675	0.0007783
rs16853640	1	177324633	0.0007838
rs12283793	11	12577517	0.0007848
rs11956577	5	174301008	0.0007875
rs1527063	12	76306564	0.0007881
rs2190012	7	48865876	0.0007883
rs2349720	4	65811628	0.0007905
rs6433943	2	182523824	0.0007913
rs6885387	5	26974935	0.0007944
rs1494978	4	135167251	0.0007952
rs12650434	4	25084290	0.000802
rs4686969	3	189719050	0.0008022
rs2976562	8	134442030	0.0008051
rs12618690	2	3149890	0.0008076
rs11111055	12	100762260	0.0008087
rs2181443	10	77304344	0.0008114
rs7817292	8	95054898	0.0008129
rs17006439	2	28108196	0.0008141
rs10798450	1	174534667	0.0008179
rs650264	1	20784417	0.0008238
rs9977155	21	34153401	0.000825
rs11054180	12	7538454	0.0008268
rs2716694	2	39764840	0.0008282
rs205498	17	52333793	0.0008312
rs6003160	22	42061618	0.0008381
rs926673	20	47463417	0.0008419
rs2525994	17	52331921	0.0008425
rs11239984	1	145258353	0.0008432
rs1728723	7	115805415	0.0008481
rs1355767	3	112899000	0.0008543
rs12624916	20	1243639	0.0008554
rs8005363	14	67126143	0.0008566
rs4853258	2	76625956	0.0008569
rs9498147	6	149115922	0.000857
rs28916	17	28311621	0.000858
rs13142579	4	174842553	0.0008589
rs7908235	10	5779060	0.00086
rs13021690	2	225523016	0.0008604
rs6445975	3	58345217	0.0008657
rs17232677	7	25014558	0.0008662
rs31837	5	11450573	0.0008707
rs10770407	12	18978417	0.0008734
rs6922044	6	73404678	0.0008775
rs6718960	2	165803974	0.0008778
rs12673076	7	153239054	0.0008813
rs7096742	10	5775654	0.0008854
rs16853557	4	41425733	0.0008887
rs7791230	7	157732458	0.0008902
rs7906905	10	61463801	0.0008919
rs11251861	10	3387728	0.0008943
rs2186344	21	38528639	0.0008943
rs1359526	10	3380982	0.000895
rs4339044	22	31462890	0.000896
rs3750778	10	71385365	0.0008977
rs7452947	6	121626069	0.0009041
rs9939233	16	77386994	0.0009088
rs2013296	11	77013630	0.00091
rs2567720	9	116007773	0.0009166
rs672224	11	86535498	0.0009167
rs12706100	7	116059028	0.0009168
rs2300955	1	57116750	0.000919
rs7867457	9	78427138	0.0009191
rs1370276	15	78237383	0.0009195
rs3737589	1	3652705	0.0009234
rs7825480	8	28234932	0.0009257
rs572656	11	74177821	0.000927
rs2657323	7	158336629	0.0009323
rs13082672	3	63197123	0.0009324
rs2394615	10	71383930	0.0009351
rs906380	3	102388600	0.0009351
rs12827659	12	26236473	0.0009387
rs4532481	6	835165	0.0009411
rs999515	3	53865021	0.0009422
rs386654	1	214498585	0.0009429
rs2744881	22	42070362	0.0009433
rs193741	5	25728730	0.0009438
rs1441815	15	56061521	0.0009452
rs7999399	13	88031506	0.0009455
rs16845869	3	131960256	0.0009473
rs17806690	3	189170752	0.0009496
rs12582126	12	514987	0.0009534
rs2206734	6	20802863	0.0009542
rs2244755	10	5794617	0.0009615
rs911666	14	95140878	0.0009627
rs4282910	10	92621224	0.0009628
rs4072504	4	170976841	0.0009673
rs1173100	9	92483351	0.0009689
rs678980	1	20783991	0.0009702
rs11816683	10	71379875	0.0009705
rs4974767	4	4031034	0.0009705
rs713178	3	12590984	0.0009719
rs17662967	18	46500216	0.0009728
rs4640977	7	143059971	0.0009731
rs1709112	19	46308987	0.0009805
rs1743242	6	118771801	0.0009812
rs12880795	14	95449586	0.0009832
rs6489158	12	121676318	0.0009855
rs3113032	4	26082318	0.0009858
rs8037593	15	31815311	0.0009858
rs12904099	15	91486667	0.000987
rs4147412	7	53260581	0.0009892
rs2129071	14	41775418	0.0009968
rs11973104	7	3377635	0.0009976
rs11943009	4	133909232	0.0009984
rs960713	2	207430135	0.0009984

## Sheet: Cau_FEV1
SNP	CHR	BP (hg18)	P
rs10860757	12	100544577	6.67e-07
rs6538998	12	100517711	1.255e-06
rs7308665	12	100530632	1.482e-06
rs4673301	2	205076703	3.617e-06
rs12146808	12	100520738	4.456e-06
rs1494978	4	135167251	5.504e-06
rs2421069	4	135195163	1.041e-05
rs1982346	4	106798203	1.273e-05
rs11110880	12	100518071	1.463e-05
rs17246391	5	43484078	1.54e-05
rs12445110	16	77410183	2.094e-05
rs13019632	2	59711868	2.509e-05
rs1661037	5	90874101	2.808e-05
rs8005973	14	89844704	2.901e-05
rs7782947	7	36716307	3.062e-05
rs9348440	6	20749315	3.222e-05
rs4321010	12	100525108	3.82e-05
rs7002130	8	138764255	3.883e-05
rs13412112	2	69843794	3.89e-05
rs1551411	9	2621932	4.122e-05
rs583647	11	113579891	4.699e-05
rs9996801	4	39584895	5.213e-05
rs1505851	5	90929710	5.263e-05
rs1862145	19	18293929	5.303e-05
rs1828459	11	7811154	5.33e-05
rs9350270	6	20775778	5.464e-05
rs8039182	15	93718004	5.499e-05
rs13384258	2	20185486	5.681e-05
rs6575122	14	89823309	5.912e-05
rs11172377	12	56582765	6.181e-05
rs2947483	3	115808075	6.791e-05
rs7452947	6	121626069	6.873e-05
rs1670227	15	97488041	7.009e-05
rs7359209	15	23586703	7.712e-05
rs1454627	9	2621738	7.734e-05
rs4614672	15	93706859	7.89e-05
rs4532481	6	835165	8.112e-05
rs11716390	3	3974670	8.357e-05
rs400196	5	25753264	8.363e-05
rs6785935	3	100008673	8.401e-05
rs4425201	3	99987318	8.476e-05
rs7096350	10	110660890	8.489e-05
rs8005363	14	67126143	8.801e-05
rs4096393	10	71387426	9.07e-05
rs732446	22	31465768	9.083e-05
rs6452960	5	90917144	9.357e-05
rs926673	20	47463417	9.49e-05
rs3750779	10	71382508	9.664e-05
rs2293902	16	77395273	9.717e-05
rs12582126	12	514987	9.854e-05
rs527960	6	161883405	9.913e-05
rs2934894	17	50295580	9.937e-05
rs17014338	3	24230083	0.0001002
rs17031746	12	100565888	0.0001009
rs3821869	3	53868880	0.0001027
rs746720	6	20525955	0.0001057
rs7806147	7	48952174	0.0001061
rs6435580	2	211231702	0.0001064
rs11025746	11	20741815	0.0001066
rs11576203	1	246214811	0.0001067
rs11923377	3	67510133	0.0001081
rs2669892	3	115817713	0.0001129
rs2190012	7	48865876	0.0001165
rs290903	10	8976146	0.0001168
rs2232965	19	18287950	0.0001188
rs16933056	11	7839120	0.0001189
rs10044660	5	174296552	0.0001202
rs10946403	6	20825383	0.0001206
rs16943752	15	88302631	0.0001211
rs5754331	22	31630101	0.0001236
rs9819189	3	9226198	0.0001248
rs4989607	15	35119401	0.0001287
rs7636856	3	53909211	0.0001293
rs2875417	4	25085710	0.00013
rs4795139	17	32095303	0.0001312
rs2206734	6	20802863	0.0001333
rs10858625	12	86517374	0.0001353
rs12624916	20	1243639	0.0001422
rs7561980	2	56439278	0.0001435
rs10508054	13	100590460	0.0001438
rs7431448	3	99976334	0.0001453
rs7752992	6	20533437	0.000146
rs1792544	11	15137109	0.0001469
rs4686980	3	189785545	0.0001485
rs11074159	15	91628276	0.000149
rs7947347	11	7811095	0.0001492
rs17596277	2	59742042	0.0001506
rs8060037	16	55042321	0.0001516
rs2119187	3	100077189	0.0001594
rs1482796	11	7807329	0.0001604
rs11111055	12	100762260	0.0001626
rs4599420	4	95927584	0.000164
rs4552469	4	95927562	0.0001645
rs10884374	10	108662783	0.0001646
rs5994617	22	31472908	0.0001651
rs927694	13	94312964	0.0001669
rs16941002	15	86249297	0.0001729
rs2910281	5	166310859	0.0001729
rs6982935	8	75121554	0.0001764
rs4533311	16	75087638	0.0001803
rs3788488	22	31457481	0.0001809
rs10869433	9	76458486	0.0001826
rs13338253	16	54929962	0.0001846
rs16845869	3	131960256	0.0001854
rs327036	11	20742093	0.000186
rs12371710	12	100772696	0.0001861
rs10483782	14	65152923	0.0001881
rs4746014	10	71382035	0.0001909
rs17462424	4	47293055	0.0001992
rs6819188	4	95914000	0.0002042
rs422732	19	39540290	0.0002055
rs3787857	21	38143119	0.0002063
rs2239625	3	187485434	0.0002081
rs16939800	18	42453485	0.0002117
rs10507134	12	100558251	0.0002134
rs8075075	17	64212560	0.0002141
rs872387	17	64213939	0.0002141
rs9991167	4	53652455	0.0002153
rs12522099	5	113246774	0.000217
rs5987719	23	102433965	0.0002173
rs2043692	15	78259298	0.0002174
rs4799636	18	27993228	0.0002198
rs189030	19	39511999	0.0002245
rs4626186	4	25133185	0.0002249
rs11956577	5	174301008	0.0002259
rs6125647	20	47460870	0.0002266
rs2042158	5	174296693	0.0002309
rs10018150	4	25145484	0.0002321
rs6691456	1	161357045	0.0002329
rs6503101	17	1807388	0.0002347
rs7870745	9	15261933	0.0002364
rs3946180	16	77401485	0.000237
rs970657	20	11655888	0.00024
rs2350719	4	66712089	0.0002432
rs9356743	6	20775667	0.0002442
rs2488071	10	94489557	0.000245
rs6008891	22	45299440	0.0002451
rs5016773	15	91627456	0.0002454
rs11657269	17	6260508	0.0002464
rs1861471	17	52974497	0.000249
rs2181068	6	155884738	0.0002502
rs4339044	22	31462890	0.0002506
rs260115	15	97501309	0.0002507
rs10831775	11	12253903	0.000257
rs2934890	17	50286472	0.0002571
rs10900058	10	44346913	0.0002642
rs8078110	17	52467091	0.0002667
rs1859830	23	30018176	0.0002686
rs6526946	23	30018332	0.0002695
rs2890365	10	5813882	0.0002725
rs10740186	10	66512350	0.0002792
rs4572372	15	98563517	0.0002814
rs1524594	7	42580744	0.0002859
rs4888517	16	75083929	0.0002877
rs6448367	4	25140332	0.000288
rs824241	9	28776264	0.0002901
rs11114112	12	78336960	0.0002909
rs6602240	10	5856757	0.0002912
rs9355684	6	159244074	0.0002969
rs2540249	2	39759360	0.0002977
rs8039637	15	97504474	0.0002997
rs220740	6	165752217	0.0003008
rs3735736	8	28250016	0.0003058
rs583200	11	113579966	0.0003085
rs2880132	2	238747715	0.0003109
rs6090975	20	47459969	0.0003133
rs4758021	11	7800349	0.0003162
rs297907	12	48603085	0.0003163
rs3783899	14	92752614	0.0003173
rs9295475	6	20760744	0.0003179
rs13432799	2	65575591	0.000323
rs7905928	10	14267914	0.0003239
rs7842073	8	40684160	0.0003248
rs1457783	8	133382421	0.0003273
rs7756992	6	20787688	0.0003288
rs7871473	9	118782196	0.0003299
rs1958349	14	89904613	0.0003304
rs2181443	10	77304344	0.0003306
rs12283855	11	35136829	0.0003323
rs7287772	22	31518307	0.0003329
rs2976562	8	134442030	0.0003349
rs4407399	3	189787142	0.0003363
rs1983907	10	14302025	0.0003438
rs7906363	10	14302444	0.0003438
rs2020347	4	37422822	0.0003448
rs12263592	10	97841422	0.0003472
rs13381899	18	5040455	0.0003473
rs2825556	21	19686821	0.0003539
rs1552675	15	96193890	0.0003588
rs479640	23	73585554	0.0003607
rs2377929	18	8900868	0.000362
rs584105	12	48592415	0.000362
rs7214635	17	4547769	0.0003629
rs6034837	20	17434576	0.0003634
rs10795544	10	5860903	0.0003675
rs2241806	3	53876651	0.0003688
rs201933	20	17468898	0.0003694
rs950721	8	8713900	0.0003762
rs968726	17	24218760	0.0003774
rs496549	23	73593011	0.0003777
rs681505	6	6503760	0.0003787
rs1036840	18	65368522	0.000382
rs7699903	4	61538046	0.0003853
rs570956	15	27355879	0.0003866
rs8107574	19	34611065	0.0003887
rs1965020	12	96351709	0.0003892
rs7157755	14	44278526	0.0003901
rs11239984	1	145258353	0.0003958
rs9841525	3	126729053	0.0003975
rs7148287	14	20380986	0.0004013
rs2050140	22	35301903	0.0004047
rs7833364	8	138717782	0.0004057
rs925283	4	95925360	0.000406
rs6602259	10	5884634	0.000407
rs4982061	14	32750782	0.0004108
rs2763356	10	71298608	0.0004114
rs1001193	1	145633001	0.0004119
rs7800390	7	154059874	0.0004131
rs2149564	9	97647810	0.0004136
rs1335539	6	80036084	0.0004138
rs9323465	14	65336430	0.0004147
rs10878307	12	38958256	0.0004159
rs6420206	8	2383995	0.0004176
rs7867522	9	77189174	0.0004206
rs5929060	23	30017472	0.0004242
rs1585933	15	98403238	0.0004305
rs2626412	14	41903601	0.0004307
rs4459555	16	77742697	0.000433
rs3737589	1	3652705	0.0004331
rs2695290	12	100611975	0.0004342
rs10846641	12	123315636	0.0004393
rs4626937	1	145293299	0.0004398
rs6578910	11	7855928	0.0004452
rs728329	13	48360381	0.0004464
rs1217418	1	114202754	0.0004467
rs12252756	10	129271086	0.0004491
rs6568081	23	111886544	0.0004495
rs3813634	1	51248076	0.0004501
rs13119355	4	21171111	0.0004524
rs6624496	23	69864409	0.0004559
rs17204938	15	59261281	0.000465
rs6785004	3	21265059	0.000466
rs16926727	12	23843612	0.0004721
rs2540255	2	39753830	0.0004725
rs8033802	15	76286842	0.000474
rs4311682	8	114468788	0.0004788
rs6800891	3	24226820	0.0004812
rs6538	1	145233977	0.0004825
rs1040637	6	134865612	0.0004835
rs11258918	10	14258297	0.0004852
rs31837	5	11450573	0.0004881
rs973990	4	169999827	0.0004887
rs2567714	9	116003882	0.0004894
rs1958218	14	81252183	0.0004915
rs10793656	1	145217896	0.0004963
rs935568	7	4195138	0.0004967
rs1146366	1	83131030	0.0004968
rs7181703	15	96741647	0.0004975
rs1703770	15	97511888	0.0004985
rs10878883	12	67661803	0.0004988
rs9972327	15	88431896	0.0005035
rs12237927	9	89911266	0.0005055
rs879500	18	24378686	0.0005059
rs7943560	11	40098953	0.0005067
rs1473548	12	24162817	0.0005087
rs680158	23	111923923	0.0005092
rs12540480	7	28713438	0.0005111
rs7592837	2	145975485	0.0005113
rs6853476	4	116743018	0.0005139
rs656255	12	116607031	0.0005146
rs12501965	4	95925308	0.0005163
rs4959381	6	641058	0.0005193
rs10000432	4	47206538	0.0005224
rs1117007	16	77743697	0.0005283
rs7902544	10	66523689	0.0005288
rs2837480	21	40468825	0.0005291
rs8054996	16	27900129	0.0005317
rs1460494	4	21135324	0.0005351
rs2271933	1	31865112	0.0005355
rs4148831	23	74292185	0.0005357
rs897855	8	2372635	0.00054
rs6647577	23	74049265	0.0005401
rs1933162	1	246245652	0.0005425
rs11240000	1	145290190	0.0005438
rs8027913	15	78240785	0.0005442
rs2716694	2	39764840	0.0005444
rs1053985	13	77114874	0.0005564
rs6665194	1	114219366	0.0005589
rs9343884	6	79978997	0.000563
rs8068784	17	13217521	0.0005634
rs2734791	7	1284059	0.0005663
rs6533752	4	115233891	0.0005664
rs17222598	11	7847707	0.0005753
rs4812708	20	41442583	0.0005804
rs549182	6	32313023	0.0005844
rs12457186	18	5660735	0.0005847
rs2890601	2	142121425	0.0005854
rs11759494	6	79997836	0.0005862
rs4764003	12	13550831	0.0005869
rs11263781	17	32094404	0.0005883
rs2278188	12	72972841	0.0005934
rs17708126	7	14221389	0.0005949
rs1888473	21	38825934	0.0005978
rs2710995	7	24951191	0.000598
rs1323577	23	111802493	0.0005981
rs9521107	13	87977213	0.0006018
rs9616438	22	47916287	0.0006018
rs2355790	6	118357390	0.0006022
rs6922044	6	73404678	0.0006028
rs501760	1	83127325	0.0006034
rs10861085	12	77802898	0.0006083
rs11911987	21	16722383	0.0006107
rs2361069	11	7865203	0.0006149
rs2030834	11	36065073	0.0006158
rs11177428	12	67651838	0.0006159
rs10521555	23	111806272	0.0006169
rs7461733	8	144299103	0.000618
rs2828932	21	24536099	0.0006185
rs11954454	5	130510169	0.0006206
rs9327594	5	130514459	0.0006206
rs12133988	1	166944948	0.0006212
rs11203975	8	18564773	0.0006215
rs10505203	8	114458866	0.0006244
rs7542028	1	166954446	0.0006264
rs1513887	2	177281358	0.0006288
rs3795842	1	210866572	0.0006297
rs5976457	23	125882626	0.0006307
rs578654	6	165751481	0.0006309
rs7585514	2	33776058	0.0006325
rs292949	5	58074188	0.0006339
rs12706100	7	116059028	0.000636
rs9521140	13	87987650	0.000637
rs10517799	4	165260523	0.0006401
rs7766864	6	155413976	0.0006401
rs1857705	18	24385115	0.0006418
rs17557947	15	23820601	0.0006436
rs7254168	19	39526204	0.0006448
rs11240007	1	145304073	0.0006482
rs1984137	1	214811868	0.0006489
rs7895783	10	131531232	0.0006515
rs2695284	12	100613449	0.0006525
rs7192220	16	60904728	0.0006531
rs886285	5	131793105	0.0006531
rs10830281	11	88892745	0.000654
rs11242110	5	131771676	0.0006557
rs6749326	2	33828869	0.0006567
rs7096742	10	5775654	0.0006629
rs1915245	1	237241902	0.0006655
rs6854583	4	115273334	0.0006679
rs1011076	18	44191815	0.000669
rs1566819	18	24374735	0.0006695
rs734028	14	67123555	0.0006696
rs1547667	10	14293391	0.0006707
rs2361065	11	7857944	0.0006744
rs4875831	8	2368284	0.0006752
rs17618957	4	39488414	0.0006817
rs7432274	3	77356601	0.000682
rs2411290	4	53634267	0.0006822
rs12883143	14	96662380	0.000685
rs11591602	10	14272330	0.0006862
rs1040173	2	145836981	0.0006892
rs7200334	16	77734025	0.0006902
rs293002	5	58070723	0.000692
rs7007544	8	133243188	0.0006929
rs6545803	2	60387703	0.0006935
rs4346260	17	4513964	0.000697
rs12241770	10	94550501	0.0006998
rs7288109	22	37076315	0.0007021
rs1349202	3	102291957	0.0007048
rs1506801	4	102262633	0.000705
rs527392	11	113583150	0.0007052
rs9939233	16	77386994	0.0007114
rs4242524	8	2378003	0.000713
rs2034283	2	176442268	0.0007164
rs9916135	17	4514864	0.0007173
rs6910009	6	79944478	0.0007197
rs4690284	4	63508	0.0007204
rs11144437	9	77282614	0.0007212
rs7776974	7	131598357	0.0007227
rs2498854	14	91396168	0.0007241
rs2375994	9	2621092	0.0007263
rs12995445	2	33825317	0.000728
rs1463803	15	60915699	0.0007292
rs2376734	9	77166520	0.0007322
rs10979775	9	111059415	0.0007342
rs6749847	2	177276102	0.0007368
rs5906420	23	47262395	0.000737
rs3845620	1	83156724	0.0007408
rs1496267	4	121808291	0.0007423
rs2340274	16	75084340	0.0007471
rs2221521	2	228396982	0.000749
rs6919366	6	87169891	0.0007501
rs264604	2	159595082	0.0007532
rs124672	8	140791360	0.0007537
rs17433377	22	15608796	0.0007537
rs11060149	12	128174331	0.0007562
rs9455679	6	168771092	0.0007582
rs17116720	1	97664136	0.0007609
rs12352341	9	93892013	0.000765
rs8014658	14	72440496	0.0007655
rs10017662	4	115390914	0.0007661
rs9998695	4	115392116	0.0007661
rs7618160	3	89718321	0.0007714
rs7212433	17	27107800	0.0007722
rs9965371	18	23000286	0.0007744
rs2237541	7	87569628	0.0007755
rs1947298	11	57728736	0.0007759
rs825037	12	100515106	0.0007835
rs11901729	2	76801348	0.0007856
rs17075237	5	172178677	0.0007879
rs893367	3	53884771	0.00079
rs1966836	11	57738805	0.0007915
rs2598461	1	103070926	0.0007943
rs721069	14	58757058	0.0007944
rs1731773	12	66206833	0.0007975
rs2174919	17	72758874	0.0007982
rs7961510	12	77799185	0.0007999
rs4470244	18	5666759	0.0008008
rs10019345	4	115409270	0.0008033
rs2041799	7	36750161	0.0008038
rs12239057	1	82908747	0.0008048
rs7079264	10	108669882	0.0008052
rs717952	14	95430422	0.000806
rs11751112	6	110190771	0.0008087
rs4813021	20	1009777	0.0008093
rs6057127	20	1007135	0.0008093
rs7052314	23	74505842	0.0008094
rs3851021	17	71232751	0.0008169
rs11639253	15	23592674	0.0008232
rs7023709	9	109725588	0.0008235
rs6745054	2	74303633	0.0008276
rs2162765	5	177676986	0.0008282
rs2373455	12	100417052	0.0008294
rs6958208	7	48954592	0.0008366
rs7950307	11	7847273	0.000839
rs7800651	7	36707536	0.0008451
rs2572306	21	24594364	0.0008462
rs2690262	7	1282765	0.0008462
rs4522461	17	4568522	0.0008476
rs1488826	12	25934704	0.0008478
rs7238925	18	58308958	0.0008488
rs2847407	18	24469297	0.0008504
rs11067548	12	114277317	0.0008507
rs754151	6	134894887	0.0008544
rs4946788	6	107350235	0.0008553
rs11588271	1	51242830	0.0008558
rs10929290	2	239302414	0.0008568
rs10902488	12	131103205	0.0008572
rs4669765	2	11726105	0.0008572
rs12299074	12	100776594	0.0008592
rs763497	5	121455129	0.0008619
rs4780986	16	10722731	0.0008651
rs1876267	4	102248524	0.0008687
rs6750610	2	85585369	0.0008693
rs8052199	16	85348497	0.0008704
rs995308	2	145940628	0.0008707
rs11990584	8	107551872	0.0008736
rs7666650	4	37401688	0.000874
rs6647780	23	74740571	0.0008761
rs4725745	7	147032172	0.0008801
rs2216531	2	230091715	0.0008811
rs10786999	10	108710962	0.0008814
rs7647520	3	71405912	0.0008822
rs860439	5	3637368	0.0008858
rs7694021	4	80875329	0.0008869
rs1921772	2	153919368	0.0008878
rs6863941	5	166287891	0.0008912
rs1503198	23	105000198	0.0008926
rs8092993	18	48924109	0.0008936
rs2943246	10	49789385	0.0008947
rs2394615	10	71383930	0.0008956
rs4795883	17	29524466	0.0009001
rs12601154	17	69542677	0.0009043
rs10243420	7	92904109	0.0009089
rs6122768	20	47282953	0.0009097
rs4542298	10	71199247	0.0009106
rs10229688	7	147292289	0.0009112
rs4282910	10	92621224	0.0009112
rs1979517	2	146007122	0.0009114
rs6523856	23	104991957	0.000916
rs4678677	3	33120485	0.0009178
rs1759875	13	37282014	0.0009216
rs8077735	17	10077745	0.0009245
rs1503836	1	114343021	0.0009326
rs1567706	10	5893773	0.0009348
rs13070953	3	114801438	0.0009361
rs13347388	8	114832205	0.0009406
rs12510033	4	5451739	0.0009413
rs4946567	6	121716198	0.0009426
rs9366350	6	20619865	0.0009432
rs892031	19	58912953	0.0009441
rs2398721	5	143568607	0.0009465
rs2244755	10	5794617	0.0009487
rs721637	14	96673702	0.0009513
rs1109284	3	142125728	0.000952
rs7200634	16	77733838	0.0009536
rs1328704	6	72510194	0.0009593
rs1866677	3	100006650	0.0009632
rs6137456	20	2184890	0.0009645
rs2252405	5	131819263	0.0009648
rs822095	10	108699185	0.0009662
rs10517518	4	61478011	0.0009677
rs8041126	15	25618918	0.000968
rs2267294	22	32543718	0.0009681
rs901975	17	24213900	0.0009688
rs3750778	10	71385365	0.000971
rs3797569	5	115236742	0.0009711
rs11920916	3	128410106	0.0009733
rs10759878	9	118770530	0.000975
rs2041915	2	206377459	0.000975
rs10766721	11	20720575	0.0009756
rs17004232	4	80897277	0.0009789
rs4640977	7	143059971	0.0009805
rs7814542	8	81483150	0.0009821
rs2267296	22	32549939	0.0009834
rs12880795	14	95449586	0.0009854
rs11054180	12	7538454	0.0009872
rs2247407	14	41924173	0.0009902
rs10513964	18	65357122	0.0009948
rs1938012	23	74916674	0.0009985
rs6647813	23	74878562	0.0009985
rs3844110	15	88315951	0.0009987

## Sheet: Cau_FEV1toFVCratio
SNP	CHR	BP (hg18)	P
rs12358699	10	44873735	9.47e-06
rs978881	21	22964940	1.389e-05
rs1861573	17	11385747	1.426e-05
rs2114443	17	51182251	1.572e-05
rs7771304	6	151494051	1.606e-05
rs4898626	14	49108800	1.753e-05
rs1239925	12	68689573	2.326e-05
rs17468652	7	75974325	2.567e-05
rs6733870	2	12362956	2.852e-05
rs10764631	10	26867606	2.953e-05
rs4973316	2	230930172	3.47e-05
rs2827664	21	22947776	3.575e-05
rs2351000	15	87670737	4.295e-05
rs3789833	7	75897497	4.412e-05
rs12620828	2	67659976	4.521e-05
rs2295307	14	23835462	4.87e-05
rs11805072	1	213051045	4.899e-05
rs754219	12	116624007	5.052e-05
rs3740958	11	36429376	5.326e-05
rs10039073	5	32078517	5.464e-05
rs9519173	13	103334763	5.515e-05
rs6511838	19	9011838	5.554e-05
rs999096	7	75856951	5.75e-05
rs1322061	9	116754996	5.824e-05
rs731398	5	168773076	5.852e-05
rs4839069	1	110939334	6.049e-05
rs1155949	1	119298102	6.068e-05
rs7232873	18	1007323	6.137e-05
rs11652896	17	11417972	6.579e-05
rs2827652	21	22942104	7.03e-05
rs4699767	4	100991626	7.358e-05
rs10185841	2	145977765	7.745e-05
rs17820480	12	13530244	7.915e-05
rs4852531	2	79903226	8.225e-05
rs4998984	18	55282928	8.572e-05
rs10513201	3	144621072	8.616e-05
rs323827	5	32080330	8.636e-05
rs4901623	14	55467835	8.792e-05
rs865379	12	124572558	8.885e-05
rs16824898	2	145869877	9.08e-05
rs4822375	22	21905642	9.979e-05
rs10776536	4	163704673	0.0001
rs27787	5	97943818	0.0001013
rs12149070	16	69471485	0.0001016
rs4625815	18	47832531	0.0001016
rs2088783	15	95854088	0.0001037
rs1903524	4	179617461	0.0001039
rs7977246	12	115236110	0.0001056
rs2380431	2	12355644	0.0001073
rs9473583	6	49599264	0.0001078
rs1046304	7	75795580	0.0001084
rs10507516	13	42240108	0.0001108
rs2034598	16	45559127	0.0001144
rs7040543	9	132759838	0.0001164
rs11642036	16	85344426	0.000117
rs13034554	2	151648383	0.000117
rs10520853	5	17947976	0.0001262
rs302660	11	87525096	0.0001272
rs302662	11	87520884	0.0001272
rs1928099	20	18049276	0.0001304
rs9790339	4	37328209	0.0001319
rs1535905	13	42286544	0.0001374
rs4083550	6	2728303	0.0001383
rs8018494	14	32767678	0.0001397
rs1907744	10	78394056	0.0001426
rs9308307	12	77376139	0.000145
rs11933187	4	175446507	0.0001463
rs942016	14	102088307	0.0001483
rs10465148	9	102342854	0.0001492
rs4998985	18	55282774	0.0001501
rs1566890	5	174407468	0.0001509
rs1355701	5	17866023	0.0001512
rs16894002	5	24853387	0.0001518
rs2318044	20	1562288	0.0001553
rs4461956	9	9905186	0.0001556
rs2038358	14	38562396	0.0001557
rs6062957	20	60821530	0.0001557
rs1242492	17	17315116	0.0001583
rs17667952	2	120294286	0.0001595
rs4705318	5	148480822	0.0001603
rs1428809	16	9337417	0.0001607
rs7629819	3	151408820	0.0001611
rs2418508	1	188027674	0.0001707
rs644025	13	93596138	0.0001721
rs9989177	14	49162221	0.0001724
rs12642167	4	142067708	0.0001726
rs924454	5	116152174	0.0001773
rs2156921	22	21899063	0.0001822
rs12214546	6	14288066	0.0001833
rs10509714	10	99548728	0.000184
rs762601	22	21898858	0.0001852
rs2153529	23	50530907	0.0001854
rs17779442	9	100402084	0.0001861
rs6851312	4	175404728	0.0001867
rs6976221	7	127621231	0.0001875
rs2113097	5	33991009	0.0001893
rs7001598	8	139297824	0.0001897
rs7865385	9	102287402	0.000197
rs485783	23	45760931	0.0002017
rs10428343	4	163694707	0.0002055
rs2277481	14	23657385	0.0002069
rs13153796	5	148481351	0.0002083
rs6537018	4	142056026	0.0002086
rs1866739	8	73865386	0.0002122
rs13169538	5	44605797	0.0002137
rs9297028	6	10049431	0.0002172
rs11154032	6	121838651	0.000219
rs1535883	20	1560819	0.0002239
rs16827136	2	230904376	0.0002255
rs6444295	3	189674988	0.0002329
rs2960081	17	51182981	0.0002347
rs345353	4	87003192	0.0002348
rs2062140	5	44532172	0.0002441
rs365684	1	227372225	0.0002449
rs10879135	12	69092818	0.0002455
rs207801	14	76746202	0.0002479
rs6078462	20	1215130	0.0002483
rs8021745	14	76719277	0.0002492
rs1006520	8	1837289	0.0002495
rs537966	16	9340233	0.0002513
rs7550967	1	193049690	0.0002513
rs12895335	14	23840209	0.0002521
rs17611664	4	100977580	0.0002542
rs7671488	4	122618788	0.0002562
rs6960290	7	105505573	0.0002565
rs7545737	1	119335346	0.0002576
rs838334	12	113484503	0.0002587
rs3827075	20	3162819	0.000263
rs8182947	20	23759186	0.0002672
rs600795	18	55285277	0.0002705
rs2041058	17	66371889	0.0002719
rs4633120	9	95133686	0.0002774
rs263057	19	4988351	0.0002778
rs1005184	22	21910987	0.000278
rs4952220	2	31619060	0.0002823
rs17516321	16	27962233	0.0002827
rs4741000	9	9900922	0.0002855
rs11168091	5	148485821	0.0002861
rs4148325	2	234338048	0.0002887
rs6742078	2	234337378	0.0002887
rs2053421	8	73821159	0.0002896
rs2236805	1	18930317	0.0002977
rs2453998	8	104158794	0.0002979
rs6576461	15	21365465	0.0003049
rs6766181	3	27075294	0.0003058
rs11900622	2	240510721	0.000308
rs10989170	9	102402331	0.0003103
rs2595199	2	46040964	0.0003138
rs3731575	2	33331468	0.0003178
rs16832858	3	162819048	0.0003181
rs2960088	17	51174086	0.0003196
rs570956	15	27355879	0.0003196
rs3825188	12	69110255	0.0003211
rs10759101	9	9899726	0.0003236
rs1332598	9	102318239	0.0003246
rs10507217	12	106077034	0.0003282
rs10058766	5	173682623	0.000329
rs3904063	13	31189079	0.0003293
rs8036528	15	68218165	0.0003315
rs385016	19	49175995	0.0003361
rs12133568	1	88267838	0.0003371
rs9300041	11	42195598	0.0003418
rs12042641	1	165331649	0.0003463
rs7870926	9	99836766	0.0003477
rs6534277	4	122620213	0.0003481
rs4339559	7	81151682	0.0003488
rs2074597	7	11643219	0.0003492
rs9532931	13	41298079	0.0003536
rs744579	5	168558819	0.0003552
rs308443	4	123995217	0.0003559
rs7021257	9	125030179	0.0003566
rs12876549	13	93798736	0.0003599
rs4672619	2	212165440	0.0003625
rs17742650	9	102390835	0.0003665
rs6886394	5	17703839	0.000372
rs1891670	13	35421209	0.0003725
rs10819788	9	102302049	0.0003747
rs10462950	5	165196866	0.0003803
rs4747574	10	7795629	0.0003809
rs1037661	9	105080913	0.000382
rs2722602	2	5808888	0.000383
rs12423152	12	69071313	0.000384
rs17338560	4	142054039	0.0003843
rs1300068	1	178124956	0.0003856
rs9556365	13	93815239	0.000386
rs10044396	5	148482084	0.0003871
rs2221198	2	234323362	0.0003874
rs4871503	8	125651280	0.000396
rs2187331	11	68203000	0.0003978
rs11253713	10	16055469	0.0003981
rs12138419	1	52828775	0.0003983
rs4148326	2	234338201	0.0003984
rs7725699	5	169698003	0.0003989
rs10186996	2	168893445	0.0004007
rs10955638	8	113952403	0.0004034
rs10923714	1	119314436	0.000404
rs345360	4	86997967	0.0004044
rs966168	13	71299046	0.0004065
rs2897122	11	97129381	0.0004068
rs888414	14	74174658	0.0004146
rs1272073	11	86396626	0.0004199
rs197470	6	143118925	0.0004236
rs4909761	8	139294744	0.0004249
rs11681455	2	12339159	0.0004279
rs10849266	12	5403808	0.0004288
rs2148106	23	45783625	0.0004288
rs2642467	6	107269341	0.0004293
rs12542640	8	30265971	0.0004315
rs2255214	3	123253229	0.0004325
rs7654070	4	167074110	0.0004353
rs2908835	12	11539685	0.0004383
rs11253727	10	16075547	0.0004386
rs2267249	22	32396846	0.0004452
rs10956526	8	131536501	0.000446
rs4356765	3	24027029	0.0004472
rs6560716	10	1214336	0.0004523
rs7874101	9	95031716	0.0004529
rs7018091	8	130731083	0.0004544
rs12191763	6	14296721	0.000455
rs4568061	3	24024524	0.0004551
rs8015746	14	51028062	0.0004555
rs4729760	7	101330217	0.0004564
rs2380874	9	3660864	0.000459
rs1411479	1	179273553	0.0004646
rs4795936	17	29927651	0.0004649
rs6456505	6	22884432	0.0004665
rs17063646	6	103349725	0.0004729
rs11746996	5	148479653	0.0004738
rs10497607	2	183166437	0.0004752
rs10071670	5	31685295	0.0004807
rs744790	4	24025271	0.0004816
rs10890824	11	97120050	0.0004855
rs3789793	6	4890773	0.0004892
rs1623177	5	139440420	0.000492
rs7403863	16	85367844	0.0004929
rs8094515	18	55284536	0.0004929
rs2156464	11	68183820	0.0004964
rs1405037	3	192749897	0.0004966
rs1457358	17	49416152	0.000501
rs2029635	4	108338871	0.0005027
rs2825288	21	19323276	0.0005047
rs5751611	22	21896019	0.000507
rs16901892	5	44548826	0.0005097
rs4266238	4	6042377	0.0005119
rs7192855	16	63615892	0.0005122
rs9694314	8	131450280	0.0005129
rs12754041	1	179224585	0.0005146
rs1411478	1	179228905	0.0005146
rs2174855	3	36706108	0.0005147
rs11812670	10	16083954	0.0005157
rs7670874	4	86923363	0.0005168
rs9987535	9	119249848	0.0005191
rs16968345	17	71459826	0.0005284
rs12442325	15	84405935	0.0005302
rs871378	1	216151878	0.0005358
rs2331992	1	179242714	0.0005364
rs7708643	5	167462305	0.0005365
rs3860228	3	144628258	0.0005377
rs1521911	2	120125821	0.0005395
rs11625706	14	49214807	0.0005408
rs2295695	14	102262781	0.0005408
rs4909759	8	139293683	0.0005409
rs138351	22	39592798	0.0005411
rs2578020	10	65514928	0.0005471
rs1395455	1	36957777	0.0005503
rs7168213	15	97047858	0.0005587
rs11048398	12	26112536	0.0005614
rs2483623	9	102367254	0.0005625
rs7040907	9	3674027	0.0005649
rs4467538	4	175519381	0.0005695
rs10992681	9	95018086	0.0005712
rs6989604	8	53263363	0.0005721
rs11133360	4	55677509	0.0005762
rs2741718	8	6734051	0.000577
rs10054817	5	128725028	0.0005786
rs17752448	16	47006672	0.0005855
rs6824643	4	175404658	0.0005904
rs9785225	9	93022313	0.0005917
rs644349	5	29542123	0.0005961
rs2861683	2	67690011	0.0005962
rs2741900	16	3155105	0.0005973
rs1443010	18	26243764	0.000598
rs6933879	6	22907679	0.0005991
rs6443940	3	185277130	0.0006014
rs16875546	6	47136410	0.0006045
rs10744901	12	116630066	0.0006106
rs10768787	11	42173478	0.0006118
rs154204	5	97957063	0.0006123
rs7133677	12	69041434	0.0006128
rs6998142	8	29468768	0.0006152
rs9676191	18	47879501	0.0006155
rs11135859	8	22034017	0.0006157
rs968021	23	18287242	0.0006157
rs2038431	20	50222625	0.0006162
rs6449430	4	18503581	0.0006164
rs1554074	12	99764481	0.0006238
rs10486695	7	40906316	0.0006255
rs12525668	6	108124364	0.0006255
rs9293861	6	63299311	0.0006273
rs2281976	14	90393801	0.0006294
rs6073271	20	42052400	0.0006298
rs12638737	3	151418812	0.0006339
rs8008282	14	94395242	0.0006374
rs10495980	2	49737070	0.0006381
rs9320229	6	108155597	0.0006387
rs2439523	8	97604209	0.0006414
rs9563522	13	33009581	0.0006478
rs4868146	5	171514050	0.0006481
rs2277483	14	23661732	0.0006514
rs692039	7	49878370	0.0006556
rs460175	9	97517939	0.0006557
rs6081947	20	20207855	0.0006562
rs12210212	6	55310158	0.0006645
rs957030	23	132489521	0.0006681
rs7819756	8	27386854	0.0006752
rs899073	8	140486231	0.0006777
rs11973061	7	34477768	0.0006784
rs13323544	3	151418903	0.0006786
rs6824429	4	97144933	0.0006799
rs16905625	9	119238961	0.0006821
rs500804	15	38180554	0.0006828
rs10759100	9	9898722	0.0006876
rs7955200	12	26477096	0.0006882
rs263063	19	4973604	0.000689
rs2305600	8	121285172	0.0006902
rs17024798	3	87725361	0.0006974
rs16843670	1	196916629	0.0007025
rs2256881	17	76795370	0.0007043
rs2240100	7	44433254	0.0007052
rs4235207	4	175520813	0.0007076
rs7657092	4	152999288	0.0007099
rs6626288	23	146867819	0.0007105
rs10511147	3	95513359	0.0007113
rs4533311	16	75087638	0.0007138
rs588513	12	3101377	0.0007169
rs1514034	15	31369755	0.0007211
rs1009142	2	212148745	0.0007216
rs1924208	13	21459535	0.0007238
rs2277251	10	32036248	0.000724
rs2172600	12	73301229	0.000726
rs1554672	3	144627258	0.0007263
rs4728696	7	75838670	0.0007292
rs7998352	13	33032809	0.0007311
rs224844	5	81814252	0.000732
rs134447	22	48313336	0.000733
rs17056621	13	37244250	0.0007347
rs1702645	9	33208297	0.0007352
rs299208	5	118353328	0.000736
rs7192816	16	23921025	0.0007387
rs2059096	4	181773601	0.0007398
rs10849262	12	5395521	0.0007425
rs2970911	2	88176939	0.0007432
rs4260253	2	120066736	0.0007432
rs7512497	1	85108297	0.0007435
rs7949197	11	97143884	0.0007484
rs11934405	4	175507379	0.0007498
rs6479471	9	95084239	0.0007499
rs9898314	17	13024368	0.0007528
rs16928181	9	127236042	0.0007533
rs11875	12	16408261	0.0007536
rs6677996	1	80271084	0.0007541
rs10995804	10	65515718	0.0007557
rs17774098	8	128843831	0.0007591
rs9845005	3	107745112	0.0007605
rs17134857	6	511509	0.0007619
rs778374	1	227157714	0.0007663
rs6597845	10	126243771	0.0007665
rs4730670	7	114679564	0.000769
rs6853900	4	101120876	0.0007709
rs566797	11	36448340	0.0007759
rs1915282	12	72153974	0.0007769
rs11024286	11	17415683	0.0007791
rs17137452	5	114479412	0.0007811
rs4994103	13	41555148	0.0007814
rs10498709	6	22874694	0.0007825
rs9364126	6	71809423	0.0007851
rs12086457	1	110941683	0.0007909
rs11157849	14	51311946	0.0007934
rs11897584	2	140263348	0.000795
rs1675129	11	61649932	0.0007985
rs6461852	7	25243218	0.0008004
rs9321038	6	125773629	0.0008019
rs4404922	8	8500396	0.0008056
rs994913	23	43812269	0.0008084
rs17423804	4	142071229	0.0008092
rs1754183	7	76068215	0.000812
rs17791714	13	93587745	0.0008138
rs16876120	6	47707937	0.000814
rs4695918	4	175462027	0.0008149
rs545331	2	166622208	0.0008166
rs1029942	5	148290344	0.0008195
rs10866965	8	4146327	0.0008251
rs6770096	3	32971513	0.0008254
rs1353202	6	125766058	0.0008269
rs150792	21	42334322	0.0008271
rs13022199	2	115870472	0.0008297
rs6727916	2	130226617	0.0008307
rs12700284	7	21413414	0.0008311
rs7612703	3	4827446	0.0008334
rs344405	3	2968366	0.000839
rs12455907	18	45977941	0.0008392
rs818148	2	10554776	0.0008395
rs12788147	11	32137506	0.0008444
rs4870723	8	121297860	0.0008491
rs1949752	15	59064375	0.0008501
rs6651649	23	45712824	0.0008516
rs4267943	6	49547764	0.0008527
rs10814428	9	3668039	0.0008545
rs9580584	13	22717181	0.000855
rs12926980	16	34673963	0.000863
rs10890854	11	97155626	0.0008633
rs3766539	1	201459884	0.000864
rs6771632	3	16167147	0.0008652
rs817171	9	97474009	0.0008686
rs11046841	12	23219587	0.0008695
rs17648820	5	169715208	0.0008715
rs12829280	12	115224220	0.0008732
rs2839403	21	42182260	0.0008738
rs6138150	20	23795009	0.0008754
rs3769847	2	230867732	0.0008769
rs17578057	4	37391825	0.0008787
rs789722	12	62806073	0.0008789
rs6683868	1	19248428	0.0008795
rs10175678	2	200609726	0.0008813
rs3824535	9	124723677	0.0008825
rs6444654	3	169028835	0.0008877
rs536744	2	166590136	0.0008886
rs6656153	1	193041961	0.0008895
rs7035141	9	71206390	0.0008898
rs3799162	6	165719604	0.0008935
rs17577641	4	37323154	0.0008936
rs4769241	13	22608625	0.0008964
rs10752116	10	7784316	0.0008969
rs3810083	18	52597353	0.0008992
rs6842940	4	122621090	0.0009001
rs4414033	1	154673477	0.0009003
rs11120040	1	204667949	0.0009024
rs3858097	9	93991640	0.0009033
rs7184117	16	70606713	0.0009073
rs7154546	14	29349734	0.0009105
rs9533979	13	44298717	0.0009121
rs6871616	5	161722992	0.0009252
rs13271059	8	131558481	0.000927
rs7560775	2	54769836	0.0009303
rs502036	1	178127702	0.0009321
rs10758391	9	3670990	0.0009348
rs7988964	13	65112303	0.000938
rs868903	11	1199266	0.0009386
rs3195899	10	82186273	0.0009394
rs7306865	12	68913586	0.0009478
rs6462408	7	32770713	0.0009495
rs7530362	1	178127665	0.0009501
rs3940231	14	23818203	0.000952
rs4667867	2	166624289	0.0009589
rs9392686	6	5381519	0.0009612
rs10850535	12	114506889	0.0009678
rs12501209	4	122668421	0.0009678
rs17311899	23	70369369	0.0009679
rs2190553	17	66380359	0.0009722
rs461873	5	95034715	0.0009725
rs3809208	12	20739263	0.0009733
rs11853016	15	21339423	0.0009735
rs10030193	4	154646769	0.000974
rs10853356	18	768384	0.0009748
rs2026998	9	102221417	0.0009761
rs1320534	13	27539534	0.0009765
rs6029356	20	38882719	0.0009774
rs16971239	13	107279883	0.0009775
rs7622551	3	179932082	0.0009776
rs952312	1	80256562	0.0009787
rs11050422	12	29793043	0.0009803
rs7910333	10	128020252	0.0009845
rs2074378	4	113497506	0.0009849
rs12614973	2	88175433	0.0009853
rs1978320	16	45445912	0.0009914
rs6989074	8	121303937	0.0009924
rs2255235	15	42790656	0.0009969
rs13094143	3	173456481	0.0009975
rs6138139	20	23775431	0.0009977

## Sheet: Cau_FEF25-75%
SNP	CHR	BP (hg18)	P
rs10819643	9	101077791	1.22e-06
rs6771632	3	16167147	9.47e-06
rs398704	9	101104015	1.013e-05
rs2167704	10	4835062	1.311e-05
rs16999322	4	162599196	1.468e-05
rs1824183	15	35603792	1.953e-05
rs892031	19	58912953	2.96e-05
rs4358350	4	162604268	3.018e-05
rs16904724	8	133803404	3.037e-05
rs6471656	8	58922602	3.109e-05
rs723171	9	101111429	3.483e-05
rs2176241	2	164593953	3.66e-05
rs6433976	2	183084326	4.064e-05
rs6471657	8	58923078	4.108e-05
rs7076247	10	18799635	4.292e-05
rs17075237	5	172178677	4.658e-05
rs625719	18	8848086	4.775e-05
rs1011076	18	44191815	5.409e-05
rs10507325	13	22615653	5.493e-05
rs2864927	23	30230626	5.621e-05
rs2044049	12	17076020	5.796e-05
rs7955617	12	17073387	5.923e-05
rs673730	18	8856616	6.08e-05
rs1053985	13	77114874	6.77e-05
rs960718	6	47172297	6.774e-05
rs17154765	10	14248617	7.329e-05
rs4685319	3	16182279	7.618e-05
rs925425	11	97125910	7.628e-05
rs2827664	21	22947776	7.865e-05
rs2294025	8	134214694	7.934e-05
rs2873804	9	135495465	7.977e-05
rs2151376	9	137622274	8.029e-05
rs2519155	9	135494419	8.064e-05
rs7978789	12	115232070	8.183e-05
rs2397988	10	4836866	8.223e-05
rs10505197	8	114044747	8.258e-05
rs13379670	15	61855337	8.287e-05
rs10772983	12	17032849	8.407e-05
rs1866739	8	73865386	8.965e-05
rs7612703	3	4827446	0.0001045
rs7106053	11	17415306	0.0001104
rs13384258	2	20185486	0.0001112
rs7637678	3	115788392	0.0001149
rs7173988	15	96170785	0.0001186
rs7895467	10	18802954	0.0001193
rs948992	11	69222519	0.0001198
rs7757633	6	47172106	0.0001202
rs2227125	6	116828349	0.0001208
rs1023214	1	235868688	0.0001249
rs9548505	13	38320624	0.0001292
rs10083789	16	22988135	0.0001295
rs978881	21	22964940	0.000131
rs6758080	2	183150688	0.0001317
rs12677424	8	72183164	0.000133
rs9321941	6	144106597	0.0001349
rs10501435	11	78595962	0.0001382
rs1611123	9	135498904	0.000139
rs4532481	6	835165	0.0001413
rs10518597	4	132601827	0.0001438
rs2239625	3	187485434	0.000144
rs9548502	13	38318663	0.0001499
rs174371	22	16441337	0.0001507
rs12829280	12	115224220	0.000152
rs1875882	8	94065897	0.0001541
rs11625706	14	49214807	0.0001568
rs10508600	10	20207829	0.0001576
rs11024286	11	17415683	0.0001581
rs4301434	8	134156632	0.0001583
rs2637988	2	113593250	0.0001621
rs10905311	10	8264792	0.000166
rs6816401	4	13971669	0.0001684
rs343614	1	111078152	0.0001686
rs4561383	14	75882306	0.0001691
rs9972327	15	88431896	0.0001717
rs676318	11	67973996	0.000173
rs2475818	23	109072914	0.0001741
rs6611070	23	44893235	0.0001812
rs4624610	4	511480	0.0001814
rs2392151	7	32857207	0.0001816
rs12241770	10	94550501	0.0001847
rs721069	14	58757058	0.0001867
rs2369524	16	23022350	0.0001876
rs6063982	20	51770525	0.0001896
rs2827652	21	22942104	0.0001989
rs11698484	20	17316381	0.0001996
rs584105	12	48592415	0.0001996
rs4339559	7	81151682	0.0002008
rs12595786	15	83137674	0.0002046
rs2934894	17	50295580	0.0002051
rs4799636	18	27993228	0.0002092
rs3210047	5	134698664	0.0002095
rs1654531	19	56167461	0.0002106
rs1884516	22	46704188	0.0002106
rs1636808	7	106280012	0.0002115
rs9405273	6	5469392	0.0002117
rs17744862	2	211952765	0.0002119
rs10513964	18	65357122	0.0002137
rs2223497	23	111186705	0.0002157
rs11654642	17	1955688	0.0002166
rs3828345	2	241185492	0.0002192
rs9405842	6	5481179	0.0002203
rs10502786	18	38192012	0.0002232
rs10521233	17	13499805	0.0002238
rs2392147	7	32833248	0.0002241
rs670578	18	8841159	0.0002282
rs12434045	14	43405087	0.0002301
rs6749524	2	75441738	0.0002391
rs2023019	7	15828669	0.0002404
rs4793360	17	67055221	0.0002404
rs13023294	2	86665688	0.0002492
rs3799162	6	165719604	0.000251
rs2657606	3	16151302	0.0002516
rs3814146	10	100987031	0.0002546
rs10192667	2	15202197	0.0002573
rs1209347	6	10220566	0.0002591
rs11591602	10	14272330	0.0002607
rs6438213	3	115812651	0.0002632
rs2670200	10	79892417	0.0002659
rs353435	9	26280977	0.0002751
rs9683662	4	62430979	0.0002758
rs17496683	1	58621259	0.0002762
rs1861471	17	52974497	0.0002772
rs1531750	8	73082180	0.000279
rs7763423	6	5468887	0.0002792
rs12639796	4	162548405	0.000281
rs281767	2	200531526	0.0002838
rs6827227	4	178992837	0.0002855
rs4298011	3	81067648	0.0002857
rs803441	1	162450455	0.0002869
rs13227328	7	70138579	0.0002896
rs8030861	15	96174122	0.0002909
rs1877422	15	68361734	0.0002962
rs1239925	12	68689573	0.0002969
rs12552329	9	29948616	0.000299
rs10858652	12	86775615	0.0002994
rs7175950	15	76023408	0.0003025
rs9519173	13	103334763	0.0003056
rs3967800	8	114187908	0.0003111
rs4311682	8	114468788	0.0003116
rs1370938	12	64040509	0.0003138
rs2853160	8	105491385	0.0003138
rs16985182	2	18563231	0.0003192
rs2236705	21	42605897	0.0003205
rs2053421	8	73821159	0.0003229
rs10956588	8	91405907	0.0003273
rs831072	3	71510397	0.0003289
rs1249772	13	68784214	0.0003305
rs6992329	8	28381330	0.0003315
rs5906420	23	47262395	0.000334
rs8078110	17	52467091	0.0003389
rs11645226	16	25905243	0.0003394
rs7740229	6	65451696	0.0003437
rs2669892	3	115817713	0.0003477
rs7804968	7	144839198	0.0003494
rs9541938	13	68909960	0.0003503
rs8052199	16	85348497	0.000353
rs4510586	5	15657978	0.0003538
rs7192220	16	60904728	0.0003557
rs1535593	9	1606513	0.0003567
rs13233277	7	147353660	0.0003571
rs2934890	17	50286472	0.0003573
rs7626587	3	141476384	0.0003574
rs188975	5	143091190	0.0003603
rs2357507	8	133649375	0.0003611
rs1019216	11	22799796	0.0003612
rs6934929	6	65510506	0.0003613
rs1080507	16	17778114	0.0003622
rs12535537	7	44343310	0.0003643
rs2185383	1	206846306	0.0003651
rs12675959	8	72205888	0.0003692
rs10850601	12	115230073	0.0003701
rs6968121	7	39315162	0.0003765
rs248940	19	19744691	0.0003776
rs3820548	1	43170983	0.0003776
rs4560835	8	91427038	0.0003821
rs11024968	11	19032203	0.0003828
rs3786811	19	35644646	0.0003905
rs366344	21	26924578	0.0003925
rs6984384	8	61972483	0.0003958
rs4458268	20	43410405	0.0003973
rs1395455	1	36957777	0.0003994
rs10146912	14	49234202	0.0004003
rs2371401	2	34657142	0.0004024
rs16910190	11	22785182	0.0004051
rs11911987	21	16722383	0.0004057
rs11846937	14	75998483	0.0004073
rs10764631	10	26867606	0.0004152
rs1398200	4	43045127	0.0004159
rs1545824	8	68652693	0.0004194
rs7919543	10	14270477	0.0004197
rs16875546	6	47136410	0.0004201
rs281787	2	200492483	0.0004254
rs2890601	2	142121425	0.0004311
rs2147603	14	95335723	0.0004314
rs6682726	1	203693243	0.0004322
rs872387	17	64213939	0.0004322
rs11645216	16	25905173	0.0004328
rs16944360	12	113395266	0.0004346
rs532967	12	116216722	0.0004349
rs1503198	23	105000198	0.0004359
rs2030526	3	70435179	0.0004368
rs6431587	2	238754781	0.0004375
rs6523856	23	104991957	0.0004376
rs6497910	16	25917161	0.0004406
rs4608676	3	2887864	0.0004471
rs16942082	18	1789889	0.0004486
rs1980301	3	188977484	0.000452
rs2156120	11	116062365	0.0004558
rs6909720	6	105982307	0.0004566
rs6534277	4	122620213	0.0004577
rs4947133	6	112047241	0.0004583
rs17004232	4	80897277	0.0004623
rs7599706	2	237470426	0.0004646
rs11048398	12	26112536	0.0004653
rs10484742	6	96515871	0.0004656
rs438824	9	101056712	0.0004695
rs2243123	3	161192345	0.0004712
rs2726312	8	71622060	0.0004822
rs13432799	2	65575591	0.0004872
rs1004589	3	187489001	0.0004894
rs11656102	17	73754653	0.0004906
rs734028	14	67123555	0.0004933
rs7782571	7	15834645	0.0004955
rs1398365	11	114232365	0.0004973
rs10776686	10	135182921	0.0004981
rs2109033	16	5904989	0.0005002
rs13072848	3	81080771	0.0005013
rs17064916	18	54193040	0.0005034
rs7191801	16	25908174	0.000506
rs1488763	3	121367353	0.0005147
rs6842940	4	122621090	0.0005155
rs7671488	4	122618788	0.0005183
rs1076150	9	135488582	0.0005195
rs7694021	4	80875329	0.0005206
rs10813208	9	29944848	0.0005209
rs10098835	8	99527768	0.0005257
rs17044715	2	53522637	0.0005267
rs6619915	23	78474243	0.0005283
rs463466	5	76127981	0.0005305
rs17675600	1	216032748	0.0005311
rs2971441	3	198426482	0.0005333
rs1354661	21	26930217	0.0005381
rs713401	13	71308062	0.0005456
rs6013355	20	50071067	0.0005471
rs10940277	5	52220370	0.0005489
rs2947483	3	115808075	0.0005509
rs41483	5	9754257	0.0005551
rs4242060	5	18932882	0.0005552
rs12532785	7	82627858	0.0005581
rs1862145	19	18293929	0.0005609
rs136633	22	46035772	0.0005664
rs968357	9	76454609	0.0005666
rs4689005	4	6486396	0.0005691
rs7564469	2	144974915	0.0005705
rs6461852	7	25243218	0.0005715
rs10925647	1	236655028	0.0005723
rs1040173	2	145836981	0.0005741
rs7499394	16	25920491	0.0005745
rs17165508	7	130588300	0.0005788
rs12533514	7	152335727	0.0005789
rs10506478	12	64795874	0.0005793
rs1893884	8	99621703	0.0005803
rs847067	20	44629751	0.0005805
rs2983362	10	51995719	0.0005827
rs5977836	23	132195135	0.0005836
rs17186555	15	61768380	0.0005844
rs7561980	2	56439278	0.0005848
rs7606648	2	32834883	0.0005855
rs7770717	6	148953824	0.0005857
rs7864375	9	88537034	0.0005908
rs6932669	6	124438063	0.000592
rs3783899	14	92752614	0.0005931
rs6593206	7	55147604	0.000597
rs12210175	6	7741654	0.0005982
rs1507500	4	148213152	0.0005989
rs385016	19	49175995	0.0006033
rs4480107	8	133698796	0.0006048
rs6549329	3	70423741	0.0006098
rs12680523	8	114208773	0.000613
rs220740	6	165752217	0.0006134
rs714373	6	47337585	0.0006147
rs1006134	2	145852089	0.0006171
rs8033352	15	96127382	0.0006201
rs4074014	23	44895580	0.0006221
rs10975303	9	5815768	0.0006232
rs1702645	9	33208297	0.0006238
rs17524400	3	173804462	0.0006238
rs181455	14	68410322	0.0006262
rs615986	5	76128963	0.0006262
rs1552675	15	96193890	0.0006264
rs4657134	1	160257615	0.0006271
rs7125035	11	82475762	0.0006274
rs865774	1	109970713	0.0006301
rs10932228	2	208627895	0.0006307
rs3921883	3	65215780	0.0006317
rs9486097	6	105996518	0.0006317
rs1741315	20	4103948	0.0006331
rs12419388	11	69235969	0.0006341
rs2838515	21	44432965	0.0006402
rs13400145	2	20139669	0.0006419
rs1513833	2	20137784	0.0006419
rs524936	11	117847131	0.0006463
rs6567566	23	3528376	0.0006469
rs1296819	22	16456546	0.0006513
rs163618	5	111843620	0.0006522
rs7702830	5	111798779	0.0006534
rs2020381	21	19844431	0.0006554
rs13412112	2	69843794	0.0006587
rs4366532	12	83636607	0.0006591
rs16897076	8	99627530	0.0006605
rs7717839	5	135239500	0.0006659
rs3732357	3	121013548	0.000667
rs3778241	6	70512716	0.0006684
rs17069904	18	58183929	0.0006721
rs1741949	3	198504332	0.0006763
rs7156717	14	49275523	0.0006812
rs4871503	8	125651280	0.0006818
rs1751105	23	78491316	0.0006831
rs1513702	4	122611558	0.0006839
rs4508244	12	83640197	0.0006885
rs9845005	3	107745112	0.0006932
rs11175906	12	64431000	0.0006934
rs7178925	15	53184680	0.0006941
rs807193	3	53591378	0.0006981
rs10402328	19	37298770	0.0006997
rs3792511	3	4841320	0.0007032
rs7651901	3	106651945	0.0007053
rs6745405	2	75875741	0.0007072
rs7589894	2	75871110	0.0007072
rs11710576	3	198285456	0.0007093
rs16837158	3	132790043	0.0007127
rs4769241	13	22608625	0.0007151
rs6983139	8	19644609	0.0007173
rs12010994	23	67768683	0.0007197
rs746987	18	59228010	0.0007215
rs7877321	23	112300349	0.000723
rs4493171	19	48876696	0.0007258
rs406284	3	198478090	0.0007277
rs180473	5	111822586	0.0007287
rs1381143	12	86763966	0.0007302
rs2703004	8	134153982	0.0007306
rs994422	3	107766334	0.0007316
rs6546932	2	26430065	0.0007392
rs680199	13	36156797	0.00074
rs2181068	6	155884738	0.0007403
rs2043631	16	5906363	0.0007408
rs558886	6	116385880	0.0007413
rs2049220	3	70414546	0.0007415
rs374522	6	134690107	0.0007451
rs6770043	3	65224182	0.0007528
rs4410809	7	44328148	0.000754
rs4524035	18	58179224	0.0007541
rs1457498	6	70556589	0.0007581
rs4696302	4	153032568	0.0007584
rs12442176	15	68277704	0.0007615
rs920504	8	53552669	0.0007621
rs1012735	2	130092072	0.0007667
rs6853476	4	116743018	0.0007686
rs911752	6	7738304	0.000771
rs179544	14	30300554	0.0007734
rs10495076	1	216036066	0.0007755
rs578654	6	165751481	0.0007773
rs2162236	15	70396752	0.0007789
rs1341860	1	234950448	0.0007808
rs1999603	13	70881342	0.0007831
rs1411410	9	71521626	0.0007838
rs1559715	4	54768430	0.0007838
rs11615099	12	68477157	0.0007883
rs10509783	10	106893971	0.0007897
rs11606364	11	130011211	0.0007918
rs3756675	5	139219077	0.0007918
rs2838464	21	44245507	0.0007928
rs1157385	11	22016455	0.0007965
rs12551335	9	29595173	0.0007967
rs4524034	18	58178988	0.000801
rs12407548	1	104533350	0.0008045
rs878983	2	20141229	0.0008046
rs12276491	11	132337544	0.000809
rs2785917	6	96403048	0.00081
rs11760227	7	154877056	0.0008115
rs9285453	6	124419381	0.0008124
rs2170509	6	69860895	0.0008154
rs2907393	17	64116040	0.000818
rs1454627	9	2621738	0.0008202
rs559051	1	111109444	0.0008249
rs1513887	2	177281358	0.0008264
rs6869332	5	60165118	0.0008303
rs179539	14	30303410	0.0008326
rs5954720	23	141482050	0.0008342
rs1551411	9	2621932	0.000836
rs17653286	18	33126202	0.0008372
rs6989916	8	2765448	0.0008372
rs2249031	11	105305276	0.0008383
rs2219281	18	603020	0.0008469
rs9849587	3	80527533	0.0008498
rs2238869	23	9554546	0.0008538
rs1026576	12	86773484	0.0008539
rs1398202	4	43087964	0.0008594
rs4620360	9	29937473	0.000863
rs7120183	11	127739982	0.0008659
rs1001555	15	30060958	0.0008663
rs13157204	5	166217047	0.0008674
rs548608	3	80803793	0.0008701
rs8182947	20	23759186	0.0008733
rs10007917	4	35925533	0.0008744
rs10518229	4	80855888	0.0008744
rs4705778	5	112476806	0.0008774
rs219950	6	12273349	0.0008786
rs12542931	8	99618072	0.0008805
rs4734407	8	99576489	0.0008872
rs6584766	10	108621099	0.0008884
rs1903524	4	179617461	0.0008896
rs12637623	3	81110385	0.0008923
rs2242540	14	21480460	0.0008929
rs1461294	12	86767086	0.0008955
rs10849568	12	821342	0.0008972
rs2760415	9	5686021	0.0009
rs6986946	8	704383	0.0009
rs17383790	4	10929509	0.0009001
rs7565734	2	26460325	0.0009044
rs10887261	10	85994249	0.000905
rs7175766	15	60835637	0.0009059
rs6948634	7	25475162	0.0009083
rs2605342	12	73208990	0.0009089
rs8075075	17	64212560	0.0009105
rs994380	6	69854719	0.0009108
rs11024779	11	18717578	0.0009115
rs10794082	10	128075755	0.0009134
rs12076949	1	58545874	0.0009165
rs4266965	10	4905778	0.0009171
rs1521131	4	28549241	0.0009217
rs7078148	10	8265407	0.0009236
rs2149580	6	51626162	0.0009241
rs10738911	9	33193572	0.0009244
rs13064628	3	158931933	0.0009257
rs12659622	5	15671181	0.0009278
rs4870024	6	151872462	0.0009292
rs31317	5	110815887	0.0009301
rs7121818	11	45641133	0.0009312
rs17414954	1	100997049	0.0009324
rs11746700	5	115395804	0.000933
rs7301594	12	44861275	0.0009381
rs1342854	9	5781151	0.0009399
rs8020075	14	49205467	0.0009442
rs1014006	9	5794276	0.0009444
rs2026794	9	71542259	0.0009474
rs7829384	8	83887223	0.0009488
rs17780422	8	72217484	0.000949
rs1491753	3	68485623	0.0009538
rs443303	3	198502522	0.0009566
rs2446180	19	7572117	0.0009598
rs9297854	8	133724160	0.0009606
rs7759033	6	116404207	0.0009609
rs1449676	6	156383101	0.0009615
rs17116720	1	97664136	0.0009627
rs16896994	8	99515761	0.0009628
rs4791083	17	61600257	0.0009643
rs11249028	1	24403551	0.0009687
rs4870376	6	155856226	0.0009736
rs549213	2	14012242	0.0009804
rs16968345	17	71459826	0.0009809
rs12040542	1	9514086	0.0009819
rs722212	4	11004173	0.0009832
rs1865923	15	32848464	0.000985
rs17222177	7	85432920	0.0009857
rs13090265	3	12459985	0.00099
rs12496289	3	185650277	0.0009925
rs1338996	1	162506379	0.0009953
rs496549	23	73593011	0.0009957
rs4658628	1	242582713	0.0009962
rs10776536	4	163704673	0.0009967
rs10189091	2	143188470	0.0009988

## Sheet: AA_FVC
SNP	CHR	BP (hg18)	P
rs7614311	3	63788694	1.082e-06
rs7814319	8	97332594	1.918e-06
rs11668505	19	53040175	2.133e-06
rs9791644	7	4690060	3.21e-06
rs1471384	10	67634379	3.886e-06
rs4746554	10	67630469	3.949e-06
rs12455557	18	44571086	6.036e-06
rs7323507	13	109370211	7.556e-06
rs9559674	13	109369061	7.556e-06
rs1441147	2	182220101	9.062e-06
rs6452254	5	25315784	1.106e-05
rs2638663	8	18718011	1.191e-05
rs2921755	8	117984738	1.565e-05
rs7827095	8	97308302	1.573e-05
rs10780514	9	83217806	1.919e-05
rs12257423	10	68264801	2.394e-05
rs2239478	23	123363904	2.476e-05
rs17413343	8	4143268	2.873e-05
rs1433021	5	171892678	2.884e-05
rs3111387	2	83869009	3.365e-05
rs2825610	21	19793455	4.103e-05
rs2835561	21	37323409	4.302e-05
rs7355599	2	44176261	4.536e-05
rs1551886	11	67187338	4.605e-05
rs1422982	5	147400217	5.008e-05
rs4989607	15	35119401	5.117e-05
rs2508936	11	131881025	5.152e-05
rs10880063	12	40047034	5.414e-05
rs10880067	12	40054378	5.414e-05
rs10477360	5	147384474	5.604e-05
rs11180863	12	40052759	5.622e-05
rs1433184	8	108521970	5.689e-05
rs2867743	19	37265893	5.952e-05
rs4779079	15	77486201	6.023e-05
rs12584939	13	75408047	6.14e-05
rs468211	20	51450645	6.162e-05
rs2269746	17	40540549	6.636e-05
rs1513168	3	118487631	6.98e-05
rs11226540	11	104250540	6.993e-05
rs2092028	1	34645324	6.998e-05
rs17355209	4	84672332	7.1e-05
rs12596261	16	6591543	7.349e-05
rs7229094	18	58759643	7.518e-05
rs10463396	5	147395535	7.537e-05
rs282457	5	144753617	7.928e-05
rs6732918	2	30862983	8.014e-05
rs2473700	6	23100301	8.28e-05
rs16919692	8	55015340	9.505e-05
rs259401	6	147156984	9.584e-05
rs2573564	15	45706609	9.91e-05
rs753346	2	178406163	0.0001052
rs4746553	10	67610425	0.0001066
rs522101	3	173614930	0.0001092
rs336209	13	109346846	0.0001097
rs2832329	21	29747472	0.0001103
rs10067555	5	127455432	0.000112
rs3778994	7	2142381	0.000112
rs10780513	9	83201874	0.0001133
rs4823124	22	42346624	0.0001146
rs7706630	5	146870556	0.0001182
rs726281	6	152344271	0.0001188
rs276067	12	58128470	0.0001202
rs1327956	13	58709522	0.0001231
rs17237212	8	13574006	0.0001241
rs10956695	8	134258320	0.0001249
rs4544229	16	57786093	0.0001259
rs3913960	5	25263984	0.0001261
rs1009693	16	7634925	0.0001294
rs1551888	11	67190445	0.0001299
rs9397085	6	152520513	0.000134
rs17439519	2	191838465	0.0001346
rs9880421	3	150666049	0.0001346
rs10205814	2	184526488	0.0001362
rs936922	8	29030992	0.0001376
rs1551097	12	7267921	0.0001397
rs7838433	8	110076327	0.0001404
rs164423	1	160626903	0.0001431
rs11204885	1	150014594	0.0001453
rs913655	10	19130818	0.0001453
rs12930756	16	6147843	0.0001474
rs1470461	5	13914175	0.0001505
rs10733830	10	68263922	0.0001506
rs10968560	9	28388225	0.000153
rs2218792	2	83855227	0.000155
rs6686551	1	117374696	0.0001573
rs10401677	19	37752960	0.0001607
rs718050	20	48630337	0.0001616
rs12131634	1	235324447	0.0001623
rs10749964	11	109958040	0.0001624
rs9886564	8	125412437	0.0001686
rs7325493	13	106500879	0.0001693
rs991849	9	28188623	0.0001703
rs6949622	7	90020226	0.0001708
rs10149162	14	50890989	0.0001709
rs613872	18	51361300	0.0001762
rs6129532	20	38317602	0.0001772
rs8024208	15	98591982	0.0001814
rs17461197	4	44123545	0.0001816
rs17152228	5	101946792	0.0001824
rs879646	11	56880772	0.0001826
rs12633863	3	150694202	0.0001873
rs10494185	1	116138740	0.0001878
rs1976130	12	24709609	0.0001939
rs282462	5	144745124	0.0001984
rs10919876	1	198513648	0.0002
rs7070883	10	67676877	0.0002005
rs1857575	13	80009077	0.0002006
rs12320963	12	22509872	0.0002023
rs2327690	20	13009302	0.0002039
rs17609440	17	480338	0.0002047
rs964864	2	19922512	0.0002051
rs10919870	1	198501004	0.0002054
rs2043478	5	136526392	0.0002056
rs756481	22	31435227	0.0002062
rs533450	15	52597663	0.0002068
rs11741273	5	171884740	0.0002077
rs7907321	10	67667199	0.0002084
rs2215362	7	48944106	0.0002086
rs9322389	6	153056048	0.0002116
rs11956763	5	88140178	0.000214
rs4926242	19	13229031	0.000215
rs13147867	4	178816031	0.0002163
rs1850999	15	52663715	0.0002166
rs2175800	15	97098504	0.0002217
rs4823362	22	43151304	0.0002217
rs7130929	11	18024739	0.0002221
rs12547223	8	13786669	0.0002242
rs4242182	5	174088774	0.0002243
rs10848873	12	3511009	0.0002247
rs11673347	19	40411097	0.0002291
rs7905595	10	67584351	0.0002335
rs17437994	14	30313650	0.0002419
rs381259	13	109354572	0.0002431
rs9657403	8	4675704	0.0002464
rs7338447	13	106521414	0.0002505
rs11070266	15	38432068	0.0002517
rs10860438	12	98340573	0.0002529
rs10945364	6	169193728	0.000256
rs10400960	16	26738119	0.0002571
rs12353038	9	112822673	0.0002589
rs4325505	15	91535986	0.0002611
rs1368366	5	146846476	0.0002654
rs7183427	15	37290800	0.0002654
rs13247910	7	48943489	0.0002665
rs197686	6	122920419	0.0002678
rs10220309	14	79656894	0.0002713
rs16825174	2	133929906	0.0002717
rs214950	6	152750003	0.0002731
rs11114297	12	78945330	0.000277
rs7023433	9	14501645	0.000277
rs2770277	13	110898099	0.0002801
rs4734571	8	102741789	0.0002818
rs6124225	20	38326800	0.0002852
rs13034731	2	189122609	0.0002856
rs2994066	9	133316771	0.0002866
rs12281746	11	122534248	0.0002875
rs11153219	6	110209321	0.000288
rs2495725	10	102353994	0.0002882
rs1506843	12	60345363	0.0002897
rs11919764	3	150669925	0.000294
rs10162396	14	78751203	0.0002943
rs2663319	17	737553	0.0002949
rs548176	17	743122	0.0002949
rs705352	7	90536300	0.0002949
rs223591	6	143767090	0.0002999
rs16988188	21	31676807	0.0003002
rs10504825	8	87636964	0.0003013
rs10493223	1	57706622	0.0003026
rs4764321	12	10250353	0.0003046
rs7614855	3	24956705	0.0003061
rs1491947	8	94540645	0.0003086
rs1476813	17	62264530	0.0003104
rs2613097	4	181876317	0.0003166
rs17520	8	110071256	0.0003198
rs12068238	1	151402979	0.0003249
rs3902970	9	6534734	0.0003255
rs9563233	13	53998374	0.0003266
rs2553218	15	52655960	0.0003273
rs7893969	10	69755535	0.0003278
rs2195731	9	23775967	0.0003319
rs326880	4	112949230	0.0003338
rs2894536	6	43909856	0.0003346
rs2833306	21	31446103	0.000337
rs3755022	2	182245196	0.0003435
rs4941189	18	59058907	0.0003456
rs7039577	9	121157935	0.0003457
rs11604594	11	100312980	0.0003513
rs978216	20	20972623	0.0003596
rs1027355	5	157525186	0.0003647
rs2443786	8	109097501	0.0003707
rs5957416	23	119612029	0.0003718
rs4839595	3	144645859	0.0003727
rs7952781	12	125955521	0.0003734
rs751175	15	51403997	0.0003757
rs4243182	16	78373748	0.0003787
rs499320	1	66517648	0.0003787
rs2822531	21	14571990	0.000379
rs476924	9	22421172	0.00038
rs17509254	5	125426438	0.0003832
rs2873096	1	53802444	0.0003832
rs7856061	9	12423463	0.0003845
rs12025878	1	219909814	0.0003855
rs13376254	1	219916048	0.0003855
rs2912821	8	82761463	0.0003868
rs9453479	6	66666738	0.0003908
rs9550637	13	19810527	0.000391
rs327838	5	125187158	0.0003925
rs4710966	6	21336867	0.0003957
rs1882099	4	1342685	0.000396
rs13124273	4	117788079	0.0003964
rs4866484	5	2471025	0.0003964
rs4369463	12	18301161	0.000397
rs6751254	2	25558932	0.0003971
rs6559840	9	86765320	0.0004013
rs2895285	3	105564866	0.0004028
rs7315584	12	29222110	0.0004055
rs12704232	7	85640166	0.0004073
rs13295430	9	134789597	0.0004083
rs9288786	3	105757162	0.0004146
rs1532113	15	66081652	0.0004153
rs1673257	8	4594017	0.0004182
rs920992	6	128171073	0.0004191
rs13265356	8	15013428	0.0004197
rs2717533	4	89660802	0.0004227
rs1041886	22	43150282	0.0004239
rs6061412	20	59446996	0.0004249
rs763474	20	40397566	0.0004258
rs10153455	19	17956277	0.0004316
rs7350671	13	21103442	0.0004326
rs10144861	14	91535099	0.0004351
rs6475646	9	22444150	0.0004404
rs3808118	7	126627406	0.0004471
rs10045440	5	21908049	0.0004478
rs12469949	2	39974839	0.0004514
rs2722983	7	82874830	0.0004534
rs887809	7	54990148	0.0004535
rs232574	2	38240731	0.000454
rs2856329	12	11833987	0.0004549
rs614826	6	46940772	0.0004573
rs6477314	9	8512326	0.0004579
rs6982631	8	13574472	0.0004579
rs1377195	9	21665545	0.0004589
rs896086	16	65164689	0.0004638
rs823959	3	136532413	0.0004662
rs9563234	13	54004572	0.0004726
rs3823934	7	26820459	0.000476
rs11996295	8	4803900	0.0004762
rs187514	5	126711315	0.0004787
rs12445467	16	77786966	0.0004823
rs2071924	1	7275561	0.0004844
rs2268718	6	52522982	0.0004847
rs1943611	18	36062204	0.0004889
rs7164409	15	23828172	0.0004909
rs11603417	11	59134119	0.0004922
rs9567569	13	45206523	0.000495
rs11867377	17	10712535	0.0004958
rs2269513	22	35573530	0.000496
rs487098	6	122807604	0.0005032
rs2218189	1	46949405	0.0005038
rs11083424	19	42685477	0.0005075
rs7117070	11	86697293	0.0005082
rs4763185	12	61319463	0.0005095
rs2879165	17	39716886	0.0005101
rs9676736	19	62926727	0.0005169
rs2718672	2	208485054	0.000517
rs4399903	3	104394759	0.0005184
rs496267	1	114417751	0.0005203
rs40266	5	151493576	0.0005205
rs4867745	5	173566551	0.000522
rs2142077	21	40738065	0.0005221
rs9727042	1	243005121	0.0005238
rs12504215	4	165014979	0.0005243
rs2269812	7	24712547	0.0005252
rs2002791	15	99042620	0.0005256
rs17102405	14	33848246	0.0005262
rs170974	20	3547112	0.0005313
rs17594058	3	145037649	0.0005319
rs17551316	7	123385769	0.0005347
rs1593293	2	34142703	0.0005349
rs1059264	14	99838916	0.0005364
rs11666668	19	53033203	0.0005368
rs4487645	7	21904765	0.0005368
rs5940885	23	87885468	0.0005368
rs2332691	4	174691872	0.0005389
rs2451	16	4923795	0.0005389
rs12465952	2	201432605	0.0005399
rs9804992	12	859155	0.0005437
rs2825626	21	19814361	0.0005446
rs4875868	8	1445291	0.0005461
rs2526105	7	11623736	0.0005465
rs4388862	11	33266841	0.0005479
rs6016404	20	38716134	0.000548
rs2657148	11	4551461	0.000551
rs851845	7	146841852	0.0005527
rs1007637	17	3764358	0.0005537
rs9919915	14	94364039	0.0005542
rs4818184	21	41124301	0.000555
rs4389	22	47024918	0.0005555
rs2184484	1	116602943	0.0005573
rs1597472	4	163575483	0.0005602
rs4963579	12	24671124	0.0005613
rs757978	2	242019774	0.0005683
rs16873429	6	45557776	0.0005692
rs4533267	15	98603794	0.0005711
rs2084239	11	3063235	0.0005715
rs7898049	10	114419138	0.0005725
rs7326374	13	82913859	0.0005815
rs4811174	20	49481540	0.0005853
rs10777177	12	88423234	0.0005921
rs1493499	4	134559938	0.0005957
rs4876853	8	119765786	0.000596
rs6752816	2	54485107	0.0005984
rs6553576	4	172722907	0.0005987
rs12536519	7	148994790	0.0005994
rs1048020	9	4699784	0.0006
rs1658815	8	4262365	0.0006006
rs4801515	19	62910658	0.0006011
rs6768189	3	54446050	0.0006025
rs6067846	20	49663483	0.0006065
rs7766484	6	122374297	0.0006082
rs2709922	7	82863254	0.0006087
rs7657049	4	114141152	0.00061
rs8043146	15	88651377	0.0006112
rs1200120	1	167332975	0.000612
rs17304	7	141754788	0.0006125
rs243888	20	13001035	0.0006136
rs12542520	8	13586455	0.0006168
rs9990037	3	193264599	0.0006179
rs11624232	14	75852038	0.0006231
rs1253690	14	51452565	0.0006243
rs9817066	3	145020654	0.0006282
rs3815355	5	141200190	0.0006286
rs10517668	4	158576853	0.00063
rs11784664	8	13949858	0.0006335
rs6038199	20	554714	0.0006335
rs1341044	9	124356000	0.0006349
rs2104751	9	124338666	0.0006349
rs17709725	19	45030763	0.0006369
rs6101922	20	38306507	0.0006371
rs2322644	6	165302918	0.0006406
rs6518956	22	34271966	0.0006407
rs5984611	23	87895463	0.0006408
rs7213544	17	22034311	0.0006409
rs12463520	2	29203349	0.0006419
rs4849179	2	113701641	0.0006455
rs8121586	20	37463588	0.0006456
rs10496671	2	129209929	0.0006475
rs5940942	23	87903905	0.0006478
rs4318847	6	92646830	0.000652
rs234510	15	95349259	0.0006557
rs17289226	6	47612472	0.0006584
rs10513964	18	65357122	0.0006591
rs2681676	2	30832991	0.0006619
rs2621469	2	208473943	0.0006622
rs2658160	5	8200971	0.0006647
rs10481656	9	109876105	0.0006659
rs1631484	17	39346388	0.0006674
rs3760360	17	39344518	0.0006674
rs1396279	7	50123300	0.0006679
rs3775664	4	143291665	0.0006746
rs4736638	8	134255076	0.0006749
rs10490697	2	105924977	0.0006751
rs1058026	6	31429664	0.0006764
rs4557782	9	38694680	0.0006765
rs7166263	15	58123272	0.0006769
rs13418952	2	56107009	0.0006781
rs2187094	18	64664595	0.0006785
rs848472	7	77432564	0.0006841
rs4670981	2	39972564	0.0006846
rs10737000	10	5499387	0.000687
rs7935933	11	85818089	0.0006922
rs693196	9	15192417	0.0006932
rs9288032	2	180026437	0.0006953
rs12413244	10	2301002	0.0006955
rs4877848	9	86140690	0.0006959
rs11264092	1	37963212	0.0006979
rs2595371	18	27493186	0.0006979
rs269994	6	128180669	0.0007009
rs7593546	2	188877480	0.0007083
rs2257053	7	37727427	0.000718
rs2588153	8	17493946	0.0007241
rs2269655	1	173402227	0.0007252
rs4756740	11	12975310	0.0007307
rs2537601	7	17684768	0.0007319
rs4403725	10	127632266	0.0007366
rs6478568	9	124354776	0.0007372
rs4929908	11	8670901	0.0007381
rs12918845	16	13185061	0.0007394
rs2683061	1	23787647	0.00074
rs7728773	5	130474318	0.0007412
rs7278477	21	35695809	0.0007424
rs17130000	10	114420916	0.0007426
rs326938	11	109982422	0.0007497
rs2583435	11	2915394	0.0007508
rs3825885	15	86403845	0.0007522
rs200232	6	50522284	0.0007532
rs7635182	3	15137279	0.000755
rs10016091	4	53686267	0.0007581
rs561900	8	15046952	0.0007593
rs7853023	9	38762575	0.0007594
rs12114422	8	20190462	0.0007611
rs2855914	7	141756247	0.0007639
rs3789366	1	179108967	0.0007673
rs11202023	10	88155433	0.0007723
rs527634	9	15191745	0.0007728
rs1491493	14	79641803	0.0007732
rs7080136	10	2198678	0.0007746
rs928543	13	109396965	0.0007746
rs2056666	8	5251734	0.0007754
rs1741820	6	122763209	0.0007789
rs1956896	14	23996041	0.0007793
rs1793699	8	118390134	0.0007801
rs7430171	3	77391013	0.0007834
rs12993382	2	29963753	0.0007839
rs1870807	8	141064096	0.0007845
rs156627	20	51436702	0.0007856
rs9465438	6	19666883	0.0007859
rs12151501	2	29288145	0.000786
rs2029085	2	186915638	0.0007865
rs365874	5	144794069	0.0007902
rs12309274	12	846209	0.0007924
rs4811429	20	51458409	0.0007939
rs6692220	1	15393170	0.0007956
rs6863010	5	105691545	0.0007956
rs838893	12	123835428	0.0007963
rs989231	12	16632767	0.0007965
rs10977138	9	8462038	0.0007966
rs1673247	8	4604204	0.0008
rs41440	7	85612485	0.0008006
rs13210192	6	65935330	0.0008028
rs2802506	13	39986582	0.0008092
rs2802507	13	39986606	0.0008092
rs1000394	8	135939516	0.0008096
rs4851101	2	105945311	0.000812
rs1545500	15	85133440	0.0008189
rs1667273	18	27494319	0.0008189
rs295481	3	140711501	0.0008191
rs537436	6	165688210	0.0008197
rs4354606	10	14029033	0.0008208
rs2241741	2	205615190	0.0008229
rs17816121	15	29999404	0.0008236
rs2787456	14	83596060	0.0008254
rs3926687	17	5433160	0.000831
rs2495726	10	102352533	0.0008383
rs4591082	15	92878141	0.0008421
rs2212487	11	131903264	0.0008431
rs2024896	20	694952	0.0008435
rs10483068	21	40734997	0.0008458
rs6001678	22	38496556	0.000846
rs10266289	7	48912002	0.0008463
rs7245337	18	71846998	0.0008508
rs997693	9	16474731	0.0008517
rs16960151	15	30943875	0.0008522
rs2443779	8	109115903	0.000853
rs6930403	6	161960771	0.0008535
rs1435738	15	45594014	0.0008544
rs9385259	6	122947391	0.0008548
rs1400095	1	105799704	0.000856
rs278184	19	36108379	0.0008573
rs7840466	8	135150464	0.0008579
rs1973661	17	22125162	0.0008606
rs6448638	4	28944661	0.0008611
rs483312	9	29565467	0.0008621
rs1607933	1	149918893	0.0008626
rs11140522	9	86125249	0.0008695
rs10008901	4	159024480	0.0008741
rs13413684	2	106350124	0.0008771
rs4956275	4	108165610	0.0008812
rs12315929	12	45945933	0.0008814
rs1402049	2	30862715	0.0008819
rs6662782	1	7279260	0.0008839
rs11666779	19	15436801	0.0008845
rs10923099	1	88781853	0.0008863
rs2717434	12	69294814	0.0008898
rs2690106	6	25365559	0.0008899
rs11167699	5	154031107	0.0008904
rs548978	6	152760315	0.0008913
rs2268921	20	56412822	0.0008937
rs2659029	17	76805157	0.0008953
rs1590841	9	83213995	0.0008965
rs518569	13	79663798	0.0008978
rs11032157	11	33115142	0.000899
rs326946	11	110004463	0.0009
rs17618669	13	54109182	0.0009001
rs3821902	3	63916737	0.0009015
rs9974747	21	15446136	0.0009024
rs12344966	9	109522518	0.0009034
rs2013347	17	22095317	0.0009038
rs2025142	20	15102045	0.0009045
rs11102140	1	110973936	0.0009087
rs1936544	13	80035321	0.0009107
rs2104880	9	21409723	0.0009133
rs2328869	6	25324138	0.0009165
rs10516299	4	15772584	0.0009169
rs16942885	12	112505242	0.000919
rs11987549	8	14432464	0.0009213
rs2838977	21	45919781	0.0009214
rs1504772	8	4087225	0.0009215
rs3778248	6	165674451	0.0009223
rs4455975	9	128423020	0.0009238
rs12494616	3	118444511	0.0009259
rs13133269	4	8035636	0.0009264
rs6805939	3	132891474	0.0009277
rs13374944	1	176919039	0.0009324
rs7796259	7	100891737	0.000933
rs7824338	8	117919243	0.0009335
rs738570	22	26224536	0.000936
rs2709894	7	82885132	0.0009362
rs1876143	5	40557405	0.0009373
rs6591269	11	67185508	0.0009378
rs7622721	3	29271795	0.0009395
rs1080371	3	140693584	0.0009409
rs9530	7	65063329	0.000942
rs2734103	7	141752651	0.0009437
rs16935357	9	38698759	0.0009458
rs11253696	10	16017884	0.0009463
rs3761081	19	19162186	0.0009471
rs442253	5	172950978	0.0009472
rs4236279	7	1964910	0.0009498
rs720131	8	117985196	0.0009536
rs7919083	10	68270504	0.0009553
rs4236795	8	110060813	0.0009584
rs6043422	20	15597366	0.0009594
rs977333	3	150552916	0.0009603
rs17369442	1	97858158	0.0009608
rs10957132	8	61442000	0.0009609
rs11007211	10	19163767	0.0009629
rs2074337	7	27403210	0.0009639
rs2120771	12	23531184	0.0009649
rs4831684	8	15034221	0.0009665
rs2924371	2	29291013	0.0009679
rs7969321	12	24652825	0.0009694
rs2285550	23	119579652	0.0009723
rs933193	14	21715523	0.0009753
rs7890436	23	19491081	0.0009784
rs7686189	4	8036524	0.0009797
rs10882789	10	82934649	0.0009811
rs2417767	12	19055531	0.0009865
rs10816494	9	109152011	0.0009868
rs16895743	5	26559120	0.0009871
rs2686831	7	47959511	0.0009912
rs4496953	8	68958714	0.0009914
rs7373302	3	140584810	0.0009915
rs3786228	18	75565158	0.0009969
rs1967328	8	82746326	0.0009992
rs6801329	3	142625065	0.0009993
rs2579931	6	101961354	0.0009998

## Sheet: AA_FEV1
SNP	CHR	BP (hg18)	P
rs2638663	8	18718011	8.201e-07
rs1441147	2	182220101	2.789e-06
rs2856329	12	11833987	5.816e-06
rs7614311	3	63788694	5.95e-06
rs10220309	14	79656894	6.274e-06
rs1513168	3	118487631	1.296e-05
rs11784664	8	13949858	1.352e-05
rs7840466	8	135150464	1.432e-05
rs287548	13	72803784	1.464e-05
rs12596261	16	6591543	1.643e-05
rs11050701	12	9440339	1.68e-05
rs17153258	7	105936455	1.934e-05
rs1059264	14	99838916	2.127e-05
rs10008901	4	159024480	2.489e-05
rs11668505	19	53040175	2.68e-05
rs12413244	10	2301002	3.283e-05
rs2175800	15	97098504	3.496e-05
rs499320	1	66517648	3.773e-05
rs2268274	21	34906333	3.819e-05
rs2835561	21	37323409	4.209e-05
rs6452254	5	25315784	4.533e-05
rs718050	20	48630337	4.561e-05
rs1027355	5	157525186	4.585e-05
rs17795172	4	8079837	4.89e-05
rs1491947	8	94540645	4.97e-05
rs4734571	8	102741789	5.105e-05
rs11666668	19	53033203	5.66e-05
rs7814319	8	97332594	5.798e-05
rs6982631	8	13574472	5.814e-05
rs8016526	14	50380216	6.126e-05
rs6499548	16	51899249	6.219e-05
rs7477048	10	86120606	6.427e-05
rs12756933	1	201605148	6.504e-05
rs12816176	12	69594670	6.615e-05
rs1408786	23	68515995	6.822e-05
rs4764321	12	10250353	7.202e-05
rs12257423	10	68264801	7.391e-05
rs17413343	8	4143268	7.7e-05
rs1411320	13	72820665	7.734e-05
rs12313692	12	79132695	7.791e-05
rs12930756	16	6147843	8.002e-05
rs2239478	23	123363904	8.043e-05
rs4820663	22	24684655	8.886e-05
rs11135380	5	156114626	8.947e-05
rs11226540	11	104250540	9.02e-05
rs3805728	12	132143609	9.24e-05
rs11557865	10	86263229	9.463e-05
rs2285550	23	119579652	9.777e-05
rs2345278	4	158973197	9.938e-05
rs12547223	8	13786669	0.0001013
rs13094395	3	135619827	0.0001018
rs282457	5	144753617	0.000103
rs7048649	9	10768243	0.0001038
rs17237212	8	13574006	0.0001043
rs2104880	9	21409723	0.0001044
rs2388011	16	51770920	0.0001057
rs2071556	6	33012579	0.0001107
rs4659203	1	119911627	0.0001114
rs10919870	1	198501004	0.0001128
rs1293151	20	52384991	0.0001203
rs1491491	14	79647571	0.0001245
rs7631872	3	115995709	0.0001276
rs577738	21	31740623	0.0001277
rs751175	15	51403997	0.0001305
rs1421069	16	51755435	0.0001326
rs10410907	19	45724949	0.0001361
rs223502	4	103859806	0.0001361
rs12449228	16	6145325	0.0001366
rs1491493	14	79641803	0.0001371
rs7254015	19	58272963	0.0001394
rs1493499	4	134559938	0.00014
rs7794693	7	146927091	0.0001414
rs4921437	5	158623529	0.0001417
rs1506843	12	60345363	0.0001459
rs9462540	6	39462353	0.0001463
rs12281746	11	122534248	0.0001496
rs483312	9	29565467	0.0001548
rs40266	5	151493576	0.0001558
rs259401	6	147156984	0.00016
rs3755022	2	182245196	0.0001604
rs156627	20	51436702	0.0001624
rs7827095	8	97308302	0.0001683
rs1590392	6	93791795	0.0001709
rs9294264	6	83608343	0.0001734
rs2514323	8	99306075	0.0001777
rs4414033	1	154673477	0.0001779
rs4591082	15	92878141	0.0001793
rs6475646	9	22444150	0.0001807
rs2867743	19	37265893	0.0001839
rs9549948	13	111979651	0.0001849
rs522101	3	173614930	0.0001877
rs11117697	1	215088089	0.0001886
rs4941189	18	59058907	0.0001887
rs10494185	1	116138740	0.0001918
rs11882865	19	8392884	0.0001922
rs4839595	3	144645859	0.0001945
rs1371978	18	25677373	0.0001962
rs6860058	5	100803506	0.0001973
rs6665799	1	214022560	0.0001981
rs4314574	7	146985864	0.0001989
rs9676736	19	62926727	0.0002006
rs2304911	17	7991704	0.0002012
rs10900855	5	137965436	0.0002035
rs946465	1	214906994	0.0002046
rs9543312	13	72762774	0.0002046
rs10004561	4	137525126	0.0002074
rs468211	20	51450645	0.0002112
rs1962643	14	81577952	0.0002116
rs12494616	3	118444511	0.0002152
rs16941252	15	86439010	0.0002155
rs4808289	19	21628684	0.0002165
rs1405630	1	234486740	0.0002205
rs2825610	21	19793455	0.0002231
rs1541636	2	34281137	0.0002239
rs10144861	14	91535099	0.000231
rs1081875	9	76969964	0.0002311
rs1482184	8	122604920	0.0002314
rs17127550	8	18871240	0.0002328
rs7355599	2	44176261	0.0002337
rs2092028	1	34645324	0.0002346
rs693196	9	15192417	0.000235
rs2339325	5	171051745	0.0002418
rs1593293	2	34142703	0.0002429
rs1181352	14	79653027	0.0002433
rs794266	6	119362012	0.0002486
rs17801179	21	20821898	0.0002522
rs7594562	2	139164093	0.0002546
rs2035116	4	92136439	0.0002591
rs195078	6	119698645	0.0002599
rs1992449	3	77411694	0.0002626
rs712856	1	221534959	0.0002639
rs17135906	10	3889157	0.0002648
rs2473700	6	23100301	0.0002664
rs989231	12	16632767	0.000267
rs10496671	2	129209929	0.0002672
rs10127480	1	214911046	0.0002674
rs753346	2	178406163	0.000268
rs518569	13	79663798	0.0002726
rs13104720	4	151798730	0.0002728
rs17327575	7	146991750	0.0002742
rs7782816	7	8706887	0.0002751
rs1281556	1	69341579	0.0002764
rs7144528	14	77490956	0.0002771
rs10777177	12	88423234	0.0002799
rs6066093	20	44926671	0.0002811
rs7213544	17	22034311	0.0002871
rs16919692	8	55015340	0.0002885
rs2405282	3	163349773	0.0002899
rs2073622	14	51569928	0.0002912
rs9817066	3	145020654	0.0002924
rs317809	18	53509915	0.0003038
rs10919876	1	198513648	0.0003046
rs17728511	5	150488652	0.0003049
rs2814779	1	157365337	0.0003068
rs7984646	13	109416832	0.0003107
rs192627	8	13341636	0.0003158
rs3814205	10	86121039	0.00032
rs4425670	7	146890038	0.0003218
rs2420825	5	158629709	0.0003239
rs4811174	20	49481540	0.0003256
rs6899567	6	157595	0.0003272
rs7634663	3	152260941	0.0003302
rs7026350	9	15155032	0.0003306
rs10496565	2	121864644	0.0003322
rs12637090	3	145023284	0.0003328
rs8140543	22	20794245	0.0003328
rs4559029	5	120936677	0.0003339
rs13124944	4	75766869	0.000334
rs2508936	11	131881025	0.0003356
rs10848873	12	3511009	0.0003365
rs4747570	10	26906426	0.0003374
rs1444003	8	126843496	0.0003391
rs6949622	7	90020226	0.000342
rs2348305	6	113975751	0.0003426
rs7729995	5	171048162	0.0003426
rs9572709	13	70779639	0.0003436
rs8191478	16	87404930	0.0003446
rs2046065	12	65458480	0.0003541
rs7338447	13	106521414	0.0003558
rs725849	7	144471657	0.0003566
rs2268921	20	56412822	0.0003594
rs9399294	6	140176702	0.0003615
rs10513964	18	65357122	0.0003619
rs7350671	13	21103442	0.000363
rs10045440	5	21908049	0.0003646
rs1655483	11	73942425	0.0003662
rs978216	20	20972623	0.0003696
rs2328869	6	25324138	0.0003728
rs1973661	17	22125162	0.0003743
rs2073041	6	4619857	0.0003746
rs2064813	2	32066439	0.0003756
rs10788478	10	87797370	0.0003785
rs6969141	7	48319811	0.0003793
rs4608848	4	187247098	0.0003831
rs11962211	6	119633006	0.0003833
rs2708144	2	221148804	0.0003856
rs551368	2	178811834	0.0003856
rs16843589	4	2886729	0.0003863
rs12455557	18	44571086	0.0003867
rs223591	6	143767090	0.0003876
rs9563233	13	53998374	0.0003879
rs11673347	19	40411097	0.00039
rs2369146	1	157934819	0.0003903
rs16840439	1	156889443	0.0003919
rs7323507	13	109370211	0.0003922
rs9559674	13	109369061	0.0003922
rs5000749	16	71961270	0.000393
rs1871057	10	89574656	0.0003939
rs6496475	15	86699673	0.000397
rs330454	5	123315301	0.0003972
rs1234121	6	46981429	0.0003987
rs4095095	3	7284658	0.0003999
rs7143324	14	68825223	0.0004009
rs12197416	6	147982479	0.0004021
rs7845940	8	98247163	0.0004035
rs2921755	8	117984738	0.0004071
rs12445467	16	77786966	0.000408
rs17343580	5	25060749	0.0004112
rs1930336	13	79960942	0.0004116
rs2770277	13	110898099	0.0004139
rs17068758	18	57476617	0.0004158
rs317838	18	53489654	0.0004169
rs12678414	8	8623426	0.0004209
rs12469949	2	39974839	0.0004214
rs12691954	2	139181876	0.0004262
rs3806581	2	102601744	0.0004267
rs9373338	6	142472740	0.0004289
rs3778248	6	165674451	0.0004341
rs12208240	6	45609915	0.0004395
rs13195550	6	143200977	0.0004411
rs17439519	2	191838465	0.0004434
rs11716997	3	129034320	0.0004441
rs1402726	17	22419897	0.0004472
rs11114297	12	78945330	0.00045
rs10155343	4	20568386	0.0004523
rs17059327	9	75535172	0.000453
rs825113	1	221564768	0.0004574
rs10756815	9	16779081	0.0004579
rs2942570	8	105550881	0.0004613
rs7719829	5	31963074	0.0004616
rs759081	22	15785173	0.0004665
rs1551097	12	7267921	0.0004682
rs6686551	1	117374696	0.0004688
rs11167699	5	154031107	0.0004712
rs4801515	19	62910658	0.0004733
rs17338026	2	176966450	0.0004743
rs2838977	21	45919781	0.000476
rs12535797	7	22651264	0.000479
rs1371614	2	27006378	0.000479
rs12633863	3	150694202	0.0004801
rs880919	6	40033900	0.0004818
rs12713521	2	64670760	0.0004831
rs2973725	5	177736638	0.0004852
rs2495726	10	102352533	0.0004855
rs739150	22	41058112	0.0004858
rs991849	9	28188623	0.0004861
rs10492953	1	215076198	0.0004869
rs1793699	8	118390134	0.0004889
rs10956586	8	91403674	0.0004896
rs4954946	2	139158991	0.0004896
rs36952	5	113701326	0.0004912
rs2553218	15	52655960	0.0004922
rs1433021	5	171892678	0.0004923
rs1862041	12	104743322	0.0004936
rs1880740	7	48244761	0.0004953
rs4605159	16	49806284	0.0005006
rs164423	1	160626903	0.000504
rs10069405	5	114193967	0.0005042
rs1531160	3	22598608	0.0005077
rs5752024	22	23671203	0.0005095
rs4764327	12	10255629	0.0005143
rs36943	5	113723077	0.0005161
rs7117070	11	86697293	0.0005167
rs17594058	3	145037649	0.0005184
rs3798604	6	119559026	0.0005208
rs10515381	5	107192440	0.0005212
rs1784873	21	17678824	0.0005221
rs928543	13	109396965	0.0005241
rs2100642	5	9067917	0.0005247
rs2013347	17	22095317	0.0005252
rs12997022	2	175328220	0.0005269
rs6750420	2	34144166	0.00053
rs1440835	18	25652856	0.0005325
rs9297852	8	133618581	0.0005333
rs16874525	7	28357707	0.000535
rs4691213	4	166817828	0.0005366
rs11048320	12	25923010	0.0005369
rs7297348	12	25897333	0.0005369
rs1494558	5	35896825	0.00054
rs4710966	6	21336867	0.0005409
rs10910948	1	179760390	0.0005416
rs10508372	10	9012024	0.0005434
rs13210192	6	65935330	0.0005446
rs16905064	8	135133983	0.0005454
rs12534413	7	131104504	0.0005459
rs9972996	18	59072870	0.0005508
rs1929317	10	89914535	0.0005511
rs496267	1	114417751	0.000552
rs2193800	2	34244114	0.0005524
rs4562729	10	50228105	0.0005553
rs9349384	6	47024078	0.0005553
rs2766059	10	129017436	0.0005561
rs7835351	8	4620722	0.0005562
rs933193	14	21715523	0.0005588
rs524770	1	66538810	0.0005617
rs17101546	1	78475267	0.0005637
rs6859537	5	25171251	0.0005672
rs10246957	7	155143752	0.0005701
rs12965919	18	49174634	0.0005721
rs8096648	18	70884665	0.0005727
rs13176438	5	59794864	0.0005736
rs16832831	1	29977103	0.0005744
rs7355123	1	219899059	0.0005745
rs9373333	6	142406781	0.0005757
rs5957416	23	119612029	0.0005766
rs16828719	2	187813323	0.0005769
rs2418124	9	112771988	0.0005792
rs4823124	22	42346624	0.0005797
rs785209	2	190747849	0.00058
rs2160514	12	16647775	0.0005808
rs11686680	2	159487029	0.0005824
rs4576466	8	91446329	0.0005824
rs332951	6	93363529	0.0005838
rs10780514	9	83217806	0.0005871
rs10834615	11	3587765	0.0005874
rs7755236	6	114025343	0.0005901
rs17748089	2	191498152	0.0005909
rs276731	19	36206662	0.0005936
rs17200531	4	92144807	0.0005983
rs2235894	20	19910639	0.0005985
rs11996295	8	4803900	0.0005999
rs6752816	2	54485107	0.0006001
rs7432940	3	151463238	0.0006011
rs177203	14	77631698	0.0006031
rs3805606	5	127498712	0.0006084
rs10778719	12	79121975	0.0006127
rs4659357	1	25772827	0.0006143
rs276067	12	58128470	0.0006158
rs2025142	20	15102045	0.0006159
rs4142124	9	27969665	0.0006205
rs7845920	8	98247132	0.0006297
rs12154602	7	154051446	0.0006302
rs2147268	10	105783449	0.0006304
rs940970	15	50496579	0.0006327
rs12314920	12	102598281	0.0006372
rs3134940	6	32257794	0.0006377
rs12068238	1	151402979	0.0006388
rs13092825	3	114773158	0.0006397
rs4388862	11	33266841	0.0006401
rs2839108	21	46359676	0.0006435
rs7660481	4	136785359	0.0006462
rs9504197	6	4624458	0.0006468
rs583835	5	3926124	0.0006511
rs9865933	3	63361924	0.0006532
rs7021788	9	20285863	0.0006565
rs16904938	8	134610805	0.0006566
rs4763185	12	61319463	0.0006569
rs1375668	8	6384278	0.0006585
rs10990763	9	105342583	0.0006613
rs6599700	10	125256197	0.0006664
rs13034731	2	189122609	0.0006671
rs7242745	18	55783281	0.0006687
rs4865825	5	53759119	0.0006701
rs11608923	12	85831460	0.0006703
rs996211	14	79682157	0.0006707
rs7098642	10	58250341	0.0006745
rs2030145	4	186943820	0.0006765
rs13385922	2	233745386	0.0006767
rs10222726	4	16951660	0.0006768
rs4960015	6	4617838	0.0006781
rs2758937	6	165428276	0.0006796
rs1414277	1	61181652	0.0006814
rs17136872	16	4193035	0.0006846
rs1598826	5	9074310	0.0006849
rs11089838	22	36112884	0.0006862
rs2135059	5	31969659	0.0006869
rs10067555	5	127455432	0.0006881
rs10887291	10	86196681	0.0006955
rs6708609	2	102598525	0.0006985
rs2062017	3	139238304	0.0007004
rs3827183	21	36583275	0.000701
rs16851040	3	142275055	0.0007022
rs5910816	23	119300124	0.0007035
rs914284	23	68495171	0.0007056
rs10429391	8	4195549	0.0007066
rs6913283	6	64671699	0.0007092
rs826232	3	24282610	0.0007096
rs11712986	3	144029952	0.0007115
rs10940351	5	53290702	0.0007139
rs17805456	10	61629033	0.0007168
rs10982521	9	116892924	0.0007183
rs814141	13	108309060	0.00072
rs9495580	6	140112485	0.0007203
rs8113032	19	60245950	0.0007271
rs424955	5	52938652	0.0007282
rs2413689	22	41135839	0.0007313
rs10786195	10	97029448	0.0007351
rs2610032	8	57619532	0.0007399
rs10941263	5	35817192	0.0007431
rs3821902	3	63916737	0.0007437
rs2043478	5	136526392	0.0007443
rs4544229	16	57786093	0.0007474
rs4921723	8	20456448	0.0007494
rs4424271	8	19994935	0.0007507
rs9289788	3	150690624	0.0007515
rs8049439	16	28745016	0.0007516
rs4678677	3	33120485	0.0007522
rs10849582	12	883437	0.0007527
rs10054044	5	142170585	0.0007588
rs12542520	8	13586455	0.0007596
rs10869686	9	70810434	0.0007628
rs1948039	8	13950131	0.0007634
rs2793673	1	56529495	0.000764
rs12553388	9	104462429	0.0007641
rs1927615	9	16528595	0.0007673
rs3125783	9	139744179	0.0007681
rs12481913	21	46127605	0.0007691
rs3788216	21	46111654	0.0007691
rs3788227	21	46124813	0.0007691
rs11695554	2	220555325	0.0007735
rs3757639	7	27148667	0.0007735
rs4443373	5	50358255	0.0007747
rs561900	8	15046952	0.000777
rs2410210	8	14659379	0.0007777
rs4293416	17	62847603	0.0007798
rs849140	7	28150227	0.0007813
rs755683	8	18604967	0.0007821
rs13117608	4	152041535	0.0007869
rs3913960	5	25263984	0.0007883
rs329997	8	9158808	0.0007956
rs10046838	9	8906449	0.0007985
rs932712	9	15149928	0.000799
rs3133278	8	105544111	0.0008008
rs2269457	17	35508215	0.0008024
rs6836043	4	88693635	0.0008051
rs326880	4	112949230	0.0008072
rs1626811	14	86804646	0.0008089
rs7862611	9	25349869	0.000809
rs12534948	7	66038892	0.0008132
rs7028427	9	31369981	0.0008136
rs1007036	1	211017987	0.0008165
rs4889274	16	79791115	0.0008168
rs3130048	6	31721718	0.0008221
rs2269655	1	173402227	0.0008222
rs2088683	12	132187422	0.0008233
rs13082232	3	121947589	0.0008243
rs7933428	11	7564112	0.0008256
rs17510604	10	13102456	0.0008274
rs4730660	7	114401074	0.00083
rs11869319	17	11192605	0.000834
rs36936	5	113707103	0.000837
rs161187	6	45809885	0.0008382
rs2221521	2	228396982	0.0008421
rs10240495	7	49791957	0.0008448
rs11852671	15	98436782	0.000845
rs17509254	5	125426438	0.0008457
rs188986	5	125324756	0.0008463
rs1515506	8	133622365	0.0008474
rs9880552	3	66497928	0.0008479
rs1735299	21	18393982	0.000848
rs6522114	23	87643938	0.0008485
rs5750309	22	35528968	0.0008488
rs2866197	4	101325339	0.0008507
rs8192047	4	140816149	0.000852
rs12320963	12	22509872	0.0008535
rs2823202	21	15579968	0.0008547
rs2876980	22	20436535	0.0008549
rs11129589	3	34203310	0.0008554
rs1477228	7	131106103	0.0008602
rs6617699	23	87637091	0.0008608
rs2764933	1	59208366	0.0008641
rs1884128	22	26153368	0.0008649
rs365874	5	144794069	0.000866
rs4372469	11	132901626	0.0008706
rs2208663	14	95112629	0.0008713
rs12591948	15	88189847	0.000872
rs13144235	4	186774226	0.0008722
rs10860438	12	98340573	0.0008729
rs16942885	12	112505242	0.0008765
rs2286343	4	5797973	0.0008841
rs4724358	7	5112845	0.0008848
rs16931893	9	14514741	0.0008862
rs1396279	7	50123300	0.0008864
rs6707582	2	34256848	0.0008873
rs16833610	1	150109668	0.0008888
rs7258535	19	55999793	0.0008923
rs605869	15	52608189	0.0008958
rs2894536	6	43909856	0.0008965
rs4743577	9	104547741	0.0008967
rs11783233	8	101457729	0.0008984
rs3011557	13	64275898	0.0008984
rs7646968	3	78295900	0.0008997
rs6066171	20	45091775	0.0009001
rs4903904	14	79719318	0.0009024
rs4379190	5	125915395	0.0009027
rs156604	20	51450933	0.0009096
rs3117967	13	21406254	0.0009096
rs2276346	11	120919686	0.0009097
rs7314867	12	94960784	0.00091
rs10514153	5	78352186	0.0009101
rs1538913	20	45087376	0.0009107
rs2332691	4	174691872	0.000911
rs1541580	2	65074688	0.0009128
rs12360973	11	33049675	0.0009142
rs1416624	1	14502191	0.0009152
rs7984606	13	69353662	0.0009152
rs931937	1	47874708	0.0009178
rs3885994	1	151204550	0.000921
rs9563234	13	54004572	0.0009211
rs17208551	5	141207154	0.0009222
rs7076013	10	5686109	0.0009226
rs2835539	21	37230422	0.0009237
rs2839705	22	41196558	0.0009239
rs2077180	7	65902880	0.0009295
rs9974747	21	15446136	0.0009302
rs6085344	20	5936675	0.0009319
rs7995100	13	27810726	0.000933
rs10878743	12	66782344	0.0009333
rs140553	22	43789425	0.0009379
rs2768313	10	119330820	0.0009381
rs4428995	10	59090653	0.0009384
rs1292504	11	73947278	0.0009389
rs3132486	6	31351149	0.0009402
rs3809738	17	10217371	0.0009449
rs6996857	8	29397125	0.0009458
rs7857635	9	70878054	0.0009478
rs13245850	7	95775034	0.0009492
rs6490805	13	22982809	0.0009504
rs2084239	11	3063235	0.0009523
rs1560192	16	63478271	0.0009544
rs10266289	7	48912002	0.0009547
rs13261147	8	13948127	0.0009547
rs6725376	2	220520472	0.0009561
rs9915128	17	52888004	0.000957
rs7276605	21	37243070	0.0009575
rs3822997	6	119591167	0.0009606
rs851212	1	221483847	0.0009627
rs2000144	1	56533204	0.000964
rs1933734	1	9824715	0.0009696
rs11956763	5	88140178	0.0009698
rs761374	20	49476547	0.0009721
rs7807488	7	48669108	0.000973
rs2720499	8	17436739	0.0009731
rs4634366	5	169523385	0.0009757
rs1394518	8	89469642	0.0009787
rs4961094	8	89470381	0.0009787
rs1509578	2	30220728	0.000979
rs7668316	4	96485046	0.0009833
rs1872445	4	186741052	0.0009852
rs7676537	4	109083184	0.0009886
rs17734465	10	118146973	0.0009888
rs10919843	1	198442691	0.000989
rs11712165	3	120601486	0.0009921
rs10749964	11	109958040	0.0009943
rs6001678	22	38496556	0.0009956
rs11907226	20	17410150	0.0009965
rs705352	7	90536300	0.0009969
rs6482747	10	131384247	0.000997

## Sheet: AA_FEV1toFVCratio
SNP	CHR	BP (hg18)	P
rs13013415	2	128236267	2.823e-06
rs2037723	2	78393174	2.879e-06
rs7677281	4	78560684	5.538e-06
rs150063	16	13146398	8.706e-06
rs2094045	1	234394633	9.67e-06
rs6754754	2	78415521	1.285e-05
rs930139	2	128086936	1.339e-05
rs4904551	14	88878493	1.936e-05
rs6118591	20	9322520	2.378e-05
rs1541346	17	57049701	2.406e-05
rs11634401	15	64285463	2.598e-05
rs13166990	5	101243609	2.993e-05
rs4849144	2	113516520	3.031e-05
rs10872099	6	114033177	3.232e-05
rs2277289	11	117687870	3.317e-05
rs6133707	20	9327949	3.64e-05
rs12424513	12	95088085	3.659e-05
rs2086036	15	64285916	3.695e-05
rs5771242	22	49003996	3.869e-05
rs1004344	10	130253228	4.073e-05
rs7574787	2	113553887	4.116e-05
rs11001399	10	76891750	4.545e-05
rs1462419	5	99080579	4.841e-05
rs5936206	23	147284725	5.507e-05
rs4478354	5	86287327	5.596e-05
rs6738420	2	159494186	5.789e-05
rs362853	6	146754791	5.958e-05
rs4843993	23	147260186	6.26e-05
rs8035064	15	24899737	6.285e-05
rs4838865	22	49006739	6.307e-05
rs738722	22	27460012	6.571e-05
rs2889545	12	7884583	6.699e-05
rs269700	5	92740447	6.738e-05
rs17238192	15	53302238	6.874e-05
rs3213448	2	113595768	6.963e-05
rs6742672	2	291784	7.108e-05
rs9788478	14	62161694	7.116e-05
rs1547014	22	27430711	7.238e-05
rs1817998	1	214879867	7.278e-05
rs6971925	7	14412442	7.497e-05
rs664183	10	84297018	7.545e-05
rs928613	6	45953779	7.6e-05
rs2168351	15	90784726	7.604e-05
rs150064	16	13146455	7.846e-05
rs6495662	15	32417874	7.892e-05
rs8083753	18	8521733	7.984e-05
rs7537965	1	234396136	8.114e-05
rs2443951	11	79829980	8.384e-05
rs3735028	7	136208698	8.538e-05
rs1075009	17	53585862	8.541e-05
rs17839317	5	19778490	8.63e-05
rs6767034	3	63251876	8.709e-05
rs1706717	15	68346482	8.83e-05
rs2252546	15	43914283	8.945e-05
rs2121881	6	127951670	9.443e-05
rs11991217	8	124886326	9.619e-05
rs9327778	5	136587149	9.751e-05
rs17692371	5	129471996	9.812e-05
rs1363749	16	27734882	0.0001007
rs1742930	6	6173405	0.0001069
rs9361930	6	83273775	0.0001088
rs7957570	12	19933850	0.0001094
rs11691981	2	128081154	0.0001104
rs17647094	18	31370176	0.0001164
rs16949647	15	64276041	0.0001195
rs2532919	6	31041954	0.0001213
rs4626370	5	99116413	0.0001269
rs7298436	12	113079922	0.000128
rs2516424	6	31556294	0.0001282
rs1892555	14	27097765	0.0001341
rs9516865	13	96659012	0.0001428
rs205043	17	11264682	0.000145
rs1045699	15	50388512	0.0001455
rs12331939	4	30983869	0.0001458
rs1541616	14	77682171	0.0001508
rs2395488	6	31553888	0.0001529
rs2248617	6	31556512	0.0001534
rs7211522	17	14696196	0.0001535
rs654875	18	63650229	0.0001547
rs1001869	5	168693404	0.0001571
rs949665	3	19588760	0.0001637
rs7433582	3	63237012	0.0001643
rs4794755	17	32941098	0.0001661
rs7964814	12	3330651	0.0001667
rs17137443	7	67558700	0.0001674
rs12606713	18	48433842	0.0001736
rs3097407	18	55528002	0.0001736
rs2882801	1	78490438	0.0001775
rs7967264	12	32865485	0.000178
rs313437	10	4674042	0.0001817
rs175338	1	179871788	0.0001819
rs4984745	16	989076	0.0001819
rs3829946	14	94721342	0.0001826
rs10172155	2	134810886	0.0001834
rs8181835	13	65601711	0.0001839
rs1980909	1	151449951	0.0001846
rs10931139	2	184997422	0.0001858
rs12222856	11	102377318	0.0001861
rs7810135	7	86383241	0.0001888
rs4908663	1	7634719	0.0001897
rs272893	5	131690961	0.000193
rs1867829	2	113555622	0.0001939
rs6897210	5	130758937	0.0001952
rs353693	19	4168207	0.0002008
rs5926501	23	27735624	0.0002012
rs7072873	10	76880197	0.0002025
rs829930	6	45818531	0.0002077
rs1816319	2	15129544	0.000216
rs9872353	3	128106006	0.000216
rs5027920	12	80036889	0.0002166
rs8071251	17	53587314	0.0002176
rs12595504	15	32425490	0.0002185
rs8031404	15	32424988	0.0002185
rs12187733	5	6111009	0.0002205
rs12592953	15	94329349	0.0002224
rs12658801	5	174843225	0.0002236
rs9862173	3	183829713	0.0002239
rs1376481	3	63284090	0.0002363
rs6703522	1	207779761	0.0002365
rs2574740	12	80046156	0.0002373
rs10418706	19	20970082	0.0002398
rs199960	1	179845854	0.0002418
rs7735511	5	6103134	0.0002432
rs12291466	11	99440839	0.0002445
rs4984505	15	94492655	0.0002455
rs4374178	16	25555953	0.0002456
rs4910411	11	11676195	0.0002462
rs1824190	8	24660683	0.0002485
rs10513185	5	14818010	0.0002526
rs12681573	8	13248487	0.0002555
rs10812428	9	26604847	0.0002565
rs9400484	6	112056472	0.0002609
rs6664207	1	230642162	0.0002626
rs7985904	13	97330758	0.0002635
rs3912887	4	11343939	0.0002653
rs12254219	10	79113526	0.0002657
rs10197459	2	147998520	0.000269
rs10778791	12	80040658	0.000269
rs11159170	14	75610435	0.0002691
rs2712457	3	107693147	0.0002694
rs3046	19	48816575	0.0002717
rs9789000	17	14421734	0.0002732
rs228563	1	79418807	0.0002734
rs12503636	4	186766462	0.0002749
rs10918613	1	165303649	0.0002751
rs7558672	2	113541774	0.0002776
rs2086182	3	142396941	0.0002791
rs36701	5	127580428	0.0002803
rs13209441	6	40821194	0.0002822
rs3922844	3	38599257	0.0002828
rs705099	4	37271341	0.0002864
rs8138593	22	47151932	0.0002871
rs6434754	2	195768684	0.0002904
rs12085966	1	48001982	0.0002922
rs4149034	12	21209189	0.0002926
rs1871186	5	52270372	0.000293
rs1380770	4	109231802	0.0002937
rs13000014	2	98749762	0.0002956
rs7869944	9	89422222	0.0002991
rs983809	5	86240151	0.0003022
rs16920745	12	125564137	0.0003033
rs7619947	3	20346457	0.0003039
rs16904938	8	134610805	0.0003058
rs17557435	8	30695380	0.000309
rs10883934	10	83679476	0.0003101
rs10484321	6	6081282	0.0003131
rs12591967	15	32361622	0.0003154
rs17040638	3	4426420	0.000316
rs9317196	13	22239126	0.0003163
rs9315715	13	39085075	0.000321
rs12388487	23	147128027	0.0003222
rs10814860	9	4171652	0.0003231
rs8088879	18	33945288	0.0003231
rs2844673	6	31069905	0.0003238
rs874880	16	47457438	0.0003244
rs588407	11	128201807	0.0003257
rs6827975	4	14337281	0.000336
rs12347592	9	31092874	0.0003406
rs9809140	3	19494047	0.0003429
rs4800269	18	22625643	0.000343
rs13404928	2	113582996	0.0003436
rs13377457	11	122686339	0.0003509
rs6808341	3	72997537	0.000351
rs721508	6	127952243	0.000351
rs7982669	13	97339220	0.00036
rs17042380	3	5395067	0.0003622
rs17648036	15	24893857	0.0003651
rs4240725	12	80039177	0.0003652
rs2877461	14	67907635	0.0003669
rs2516415	6	31567721	0.000375
rs7762833	6	134722291	0.0003787
rs2753138	6	124623944	0.0003806
rs2728553	12	20108715	0.0003847
rs10990004	9	104126511	0.0003885
rs2140340	8	3806986	0.0003889
rs3902658	4	180751504	0.0003903
rs17414505	4	78637809	0.0003938
rs17621669	13	100603282	0.0003946
rs11676386	2	181367865	0.0003954
rs5997762	22	29501274	0.000396
rs4808983	19	19743476	0.0003964
rs2811673	6	134373430	0.000399
rs11778281	8	4930318	0.0003992
rs711947	3	136595169	0.0004017
rs6496300	15	84356633	0.0004062
rs1944386	18	34291619	0.0004063
rs2927743	19	42824174	0.0004073
rs13285414	9	31090668	0.0004088
rs1449159	5	119977983	0.000409
rs6001093	22	37031339	0.0004096
rs10931458	2	191098371	0.0004104
rs309295	2	7105689	0.0004104
rs651568	18	8444984	0.000412
rs10505550	8	131597332	0.0004122
rs946284	10	7129318	0.0004147
rs184564	4	173138586	0.0004174
rs5904892	23	147055050	0.000418
rs723370	10	26083077	0.0004183
rs8046148	16	48700445	0.0004184
rs7211875	17	32845581	0.0004185
rs12151280	19	42759730	0.0004186
rs2035769	5	53259477	0.0004187
rs9327068	5	117459594	0.0004211
rs4772827	13	85761708	0.0004239
rs10073668	5	108163864	0.0004268
rs12615689	2	98750803	0.0004279
rs10754833	1	234251554	0.0004325
rs2252926	6	31074283	0.0004356
rs10184259	2	113555099	0.0004357
rs12677473	8	144828374	0.0004369
rs517880	5	80297926	0.0004374
rs10489114	4	103730426	0.0004385
rs7524208	1	99063258	0.0004402
rs948075	11	95077386	0.0004413
rs1006609	18	20368055	0.0004415
rs4627229	14	61987426	0.0004428
rs3754822	2	198035559	0.0004429
rs3754237	1	234243805	0.0004435
rs5904735	23	146339953	0.0004477
rs12589358	14	61988607	0.0004485
rs2772525	9	34736896	0.0004487
rs9300342	13	95749951	0.0004506
rs4380575	4	53641981	0.0004533
rs5921744	23	100332620	0.0004533
rs10520308	2	82003125	0.0004594
rs3019607	11	68342562	0.0004595
rs7651388	3	141878712	0.0004609
rs10271867	7	86377882	0.0004615
rs2737640	1	198286884	0.0004616
rs407334	3	5326214	0.0004628
rs1498075	3	104016136	0.0004647
rs6897423	5	177540801	0.0004672
rs1637308	7	21316833	0.0004677
rs9833366	3	149271877	0.0004686
rs2198944	8	2342522	0.0004688
rs17749359	14	62008066	0.0004726
rs7714769	5	3764914	0.0004734
rs4090449	23	147107488	0.0004753
rs2890494	2	15909946	0.0004762
rs7180721	15	94617585	0.0004772
rs1388087	4	155576535	0.0004796
rs788008	2	197940884	0.0004831
rs4858318	3	19522188	0.0004832
rs2948756	5	98754788	0.0004836
rs705159	10	125223043	0.0004864
rs3784115	14	67916575	0.0004865
rs9848844	3	128271013	0.000487
rs5746474	22	16625932	0.0004871
rs5993834	22	18172712	0.0004873
rs11979332	7	86419681	0.0004875
rs89983	2	7112643	0.0004892
rs4233920	2	37190224	0.0004894
rs3936585	5	133274514	0.0004908
rs7743295	6	72748846	0.0004927
rs1529593	2	82226359	0.0004928
rs2861394	4	132429544	0.0004936
rs10516869	4	91516459	0.0005007
rs1366733	2	5807622	0.0005034
rs10989951	9	104082445	0.000504
rs735119	22	48970873	0.0005051
rs2623439	2	182936553	0.0005064
rs12338269	9	10813141	0.0005087
rs1920582	12	113069620	0.0005129
rs9651554	11	95040500	0.0005137
rs5752673	22	26702703	0.0005156
rs1454387	2	52859701	0.0005175
rs17657012	14	54246094	0.0005204
rs8076912	17	14694195	0.0005224
rs7563815	2	16487818	0.0005279
rs4688424	3	63763134	0.0005313
rs407929	14	68255409	0.000534
rs2038364	1	101508944	0.0005345
rs4723612	7	37111533	0.0005345
rs1903298	4	60475629	0.0005349
rs9902752	17	68205244	0.0005351
rs13169523	5	99876233	0.0005375
rs7825542	8	73402584	0.0005375
rs1476081	7	17245819	0.0005389
rs17111316	10	97841738	0.00054
rs565665	6	92450508	0.0005409
rs1555193	14	67255189	0.000545
rs11025603	11	3123753	0.0005475
rs1921765	2	153846483	0.0005481
rs12707455	7	81279260	0.0005497
rs13049896	21	42169257	0.0005512
rs2302474	7	77106138	0.0005547
rs9404129	6	102269736	0.0005559
rs7589636	2	57543537	0.0005665
rs13094570	3	104059109	0.0005695
rs3791809	2	190917963	0.0005696
rs672717	18	41844065	0.000571
rs869131	23	152522337	0.0005728
rs7305410	12	112431760	0.0005733
rs3856094	1	179828406	0.0005736
rs12125972	1	235185027	0.0005745
rs9395128	6	45928535	0.0005747
rs3757639	7	27148667	0.0005756
rs2276568	2	30810830	0.000578
rs1867001	3	19432111	0.0005799
rs3212430	5	52361532	0.0005805
rs12419077	11	27165478	0.0005812
rs10520235	2	79382202	0.0005829
rs270613	5	131668482	0.0005851
rs3905634	10	11429406	0.0005888
rs5936357	23	147092064	0.0005893
rs8025057	15	32399623	0.0006073
rs6957717	7	26563736	0.0006074
rs8180255	4	157767970	0.0006075
rs11623589	14	61991451	0.0006104
rs10850289	12	113134526	0.0006114
rs264668	3	65854285	0.0006137
rs9366143	6	170496062	0.0006158
rs238929	11	113477649	0.0006181
rs9848851	3	149257402	0.0006187
rs8092106	18	19945963	0.0006201
rs9552445	13	20999691	0.0006213
rs6576628	15	24611066	0.0006216
rs11219842	11	124305616	0.0006221
rs17285326	23	103508641	0.0006232
rs2252087	2	5793753	0.0006253
rs11899372	2	127490350	0.0006265
rs2836770	21	39236574	0.000628
rs1008540	7	32216147	0.0006287
rs7803700	7	150095104	0.0006291
rs1549567	2	230710591	0.0006292
rs13053230	22	21665538	0.0006299
rs17127601	1	65646460	0.0006313
rs958653	8	128139851	0.0006341
rs2248673	1	198281851	0.0006351
rs6932052	6	2814030	0.0006358
rs7630677	3	19442044	0.0006364
rs10974390	9	4193214	0.0006381
rs9613212	22	25287774	0.0006385
rs818710	9	115171274	0.0006401
rs5765085	22	43693588	0.000642
rs11945770	4	95942947	0.0006426
rs896609	2	18203650	0.0006452
rs7709247	5	64789882	0.0006454
rs1572872	13	46871026	0.0006473
rs917668	12	5323034	0.0006494
rs7838893	8	24578318	0.0006509
rs7898395	10	76901481	0.0006521
rs4306091	1	179943339	0.0006526
rs4305714	6	23065716	0.0006528
rs6660579	1	222983215	0.0006563
rs17664384	9	135863887	0.0006567
rs7569128	2	191154936	0.0006584
rs7411058	1	19006847	0.0006618
rs10810121	9	14257285	0.000664
rs1551900	18	11597467	0.0006654
rs6731626	2	214959471	0.0006665
rs1971201	2	52857244	0.000668
rs11700	16	65790185	0.0006705
rs3735533	7	27212418	0.0006706
rs9283525	2	213068318	0.0006713
rs7190315	16	79336577	0.0006732
rs9506634	13	20681561	0.0006736
rs11748926	5	114246696	0.000676
rs1994530	4	169547908	0.0006844
rs5921745	23	100341202	0.0006847
rs9959555	18	60402783	0.0006851
rs2322644	6	165302918	0.0006882
rs11117487	16	84978771	0.000697
rs7592415	2	58926020	0.0006977
rs4480888	18	73218903	0.0007031
rs16865262	2	197971391	0.0007057
rs1123220	16	13136971	0.0007058
rs11094146	23	69356238	0.000706
rs7553961	1	111895512	0.0007067
rs9517445	13	98232883	0.000707
rs6554192	4	55124787	0.0007085
rs5754521	22	32041229	0.0007087
rs4741625	9	1884517	0.0007119
rs4945300	11	77960280	0.0007129
rs12191179	6	91668646	0.0007138
rs4754193	11	106595322	0.0007142
rs192172	5	97993764	0.0007151
rs1394935	9	80332507	0.0007152
rs6642572	23	112177129	0.0007189
rs2794553	6	2518747	0.0007219
rs7614866	3	21116981	0.0007241
rs4480907	18	55279699	0.0007242
rs2289380	2	197377434	0.0007248
rs6826851	4	188845117	0.0007248
rs1564608	6	72745933	0.0007264
rs1387671	14	62128644	0.0007294
rs2659091	19	56138342	0.0007338
rs6549948	3	19543013	0.0007348
rs16846992	2	163176479	0.0007351
rs177039	9	92877674	0.0007358
rs9402276	6	131104749	0.000744
rs1943467	11	122772009	0.0007447
rs557137	11	95648764	0.0007451
rs7535882	1	222112102	0.0007479
rs12040942	1	5271019	0.0007482
rs13189343	5	101360198	0.0007519
rs1893013	11	95090523	0.0007547
rs10515045	5	66670230	0.00076
rs7062986	23	26271031	0.0007622
rs2880773	8	30922237	0.0007624
rs10001771	4	96767045	0.0007662
rs12063711	1	79366745	0.0007684
rs7173161	15	92858015	0.0007694
rs8034179	15	92858364	0.0007694
rs7320523	13	67552774	0.00077
rs10898685	11	86787800	0.0007735
rs6075234	20	17608743	0.0007777
rs2567325	3	152324924	0.0007811
rs4923264	11	20998080	0.0007814
rs4859498	4	78564515	0.0007837
rs637001	18	41820643	0.0007842
rs1319306	13	95883420	0.0007954
rs13332383	16	61243640	0.0007968
rs1864924	5	173567869	0.0007977
rs9556587	13	95877619	0.0007982
rs16842162	1	222024895	0.0008042
rs17819012	15	53300378	0.0008058
rs7560572	2	147977460	0.0008063
rs659562	5	175021041	0.0008131
rs8006732	14	76782823	0.0008171
rs7679260	4	24235579	0.0008198
rs10454765	3	146145921	0.0008234
rs7617982	3	176825081	0.0008246
rs318108	5	92959503	0.0008253
rs6595714	5	125871268	0.0008292
rs17119096	1	99078432	0.0008299
rs12043571	1	7249208	0.0008319
rs2186078	14	61931611	0.0008385
rs4241599	4	78193569	0.0008388
rs97762	22	47144714	0.0008396
rs4842699	12	88869738	0.0008423
rs10426810	19	44957724	0.0008458
rs7676572	4	188868975	0.0008475
rs2189869	7	9110930	0.0008526
rs7003503	8	17226143	0.0008549
rs6677770	1	93839223	0.0008622
rs970346	9	8289797	0.0008622
rs17057270	3	41452894	0.0008659
rs7158128	14	27138388	0.0008707
rs7175028	15	32401506	0.0008707
rs4567513	12	83620880	0.0008709
rs4913393	12	66731238	0.0008714
rs3846608	5	101372656	0.0008727
rs1390916	4	44602550	0.0008728
rs9567823	13	46760589	0.0008739
rs12681151	8	77601757	0.0008755
rs10783284	12	47438303	0.0008767
rs11237599	11	70344413	0.0008782
rs11132476	4	188857763	0.0008796
rs13259787	8	3719050	0.0008818
rs5979479	23	11776853	0.0008882
rs1503340	15	95129057	0.0008889
rs12029441	1	88847284	0.0008948
rs2836772	21	39237970	0.0008967
rs6874073	5	10012769	0.0008972
rs12608148	18	879159	0.0009007
rs11915565	3	95969252	0.0009093
rs1560224	2	144585514	0.0009093
rs6679793	1	155780721	0.0009158
rs4857959	3	19408297	0.0009171
rs2667431	11	29432195	0.0009183
rs4150992	19	45620784	0.0009228
rs10802563	1	235001582	0.0009229
rs7815609	8	2022183	0.0009236
rs745941	3	128127114	0.0009252
rs2535468	15	95365475	0.0009255
rs7633212	3	197756205	0.0009255
rs17706693	3	166874950	0.0009258
rs2844680	6	31054475	0.0009304
rs9968289	4	89500684	0.0009334
rs1499324	4	133380187	0.0009357
rs2144549	1	115426871	0.0009384
rs2385785	22	15807037	0.0009407
rs9555735	13	110294881	0.0009431
rs601010	2	50302642	0.0009452
rs12694840	2	230705647	0.0009459
rs2920487	7	135146126	0.0009459
rs7280062	21	36528540	0.0009512
rs2322180	4	142654301	0.0009518
rs402757	5	18169089	0.0009639
rs2302856	14	75595268	0.000965
rs2235950	1	63558299	0.0009665
rs7028119	9	121445700	0.0009684
rs17026966	4	151708410	0.0009714
rs175970	13	111903200	0.0009715
rs861204	12	49524083	0.0009727
rs7589090	2	216309945	0.0009735
rs2277114	6	109934409	0.0009745
rs975675	6	136435498	0.0009762
rs7751619	6	145536179	0.0009818
rs1744947	14	67751229	0.0009835
rs9983496	21	41508000	0.0009836
rs17120210	8	14652290	0.0009855
rs9323497	14	66942881	0.0009862
rs1445065	3	107695188	0.0009889
rs12630435	3	60630242	0.0009959
rs9361928	6	83260790	0.000999

## Sheet: AA_FEF25-75%
SNP	CHR	BP (hg18)	P
rs5771242	22	49003996	1.482e-06
rs12107539	3	152525154	3.562e-06
rs4687833	3	120159182	3.619e-06
rs814141	13	108309060	4.811e-06
rs12266096	10	86711161	5.883e-06
rs11135380	5	156114626	8.627e-06
rs5992105	22	16663247	8.797e-06
rs17657012	14	54246094	8.962e-06
rs12453935	17	57252237	9.068e-06
rs4778214	15	25879159	9.441e-06
rs7554023	1	160162988	1.004e-05
rs6860058	5	100803506	1.44e-05
rs2268274	21	34906333	1.459e-05
rs4838865	22	49006739	1.462e-05
rs12410676	1	107986832	1.518e-05
rs2168351	15	90784726	1.576e-05
rs2123917	2	33101915	1.839e-05
rs11055962	12	14439159	1.995e-05
rs9584304	13	94883686	2.088e-05
rs2063621	3	62761895	2.269e-05
rs10510886	3	62672251	2.338e-05
rs9531790	13	84921879	2.544e-05
rs11867565	17	46182105	2.593e-05
rs989231	12	16632767	2.789e-05
rs1344307	7	55105382	3.001e-05
rs7280062	21	36528540	3.164e-05
rs8071251	17	53587314	3.665e-05
rs808683	20	19664670	3.684e-05
rs11237599	11	70344413	3.709e-05
rs7690184	4	146882244	3.711e-05
rs8007612	14	68900727	3.742e-05
rs7589636	2	57543537	3.982e-05
rs8076727	17	57269463	3.986e-05
rs1075009	17	53585862	4e-05
rs9968289	4	89500684	4.125e-05
rs1281556	1	69341579	4.189e-05
rs4655413	1	213895122	4.56e-05
rs4984505	15	94492655	4.655e-05
rs17095466	14	58499771	4.67e-05
rs1404527	11	90248812	4.716e-05
rs9890710	17	49475210	5.095e-05
rs2160514	12	16647775	5.189e-05
rs520605	1	183062402	5.304e-05
rs2698011	2	51651289	5.325e-05
rs1400237	3	76254922	5.368e-05
rs17254871	14	58415390	5.515e-05
rs1515777	12	20754840	5.691e-05
rs17064395	3	61020132	5.941e-05
rs5926501	23	27735624	6.063e-05
rs771404	1	34498754	6.212e-05
rs12797711	11	11283134	6.344e-05
rs12388487	23	147128027	6.353e-05
rs7048650	9	19387040	6.727e-05
rs2212682	21	20449340	6.856e-05
rs10739406	9	115985368	8.033e-05
rs1000691	12	21224693	8.109e-05
rs17779152	6	152944479	8.185e-05
rs7677099	4	12677745	8.302e-05
rs13050325	21	15265683	8.531e-05
rs12650909	4	170429465	8.675e-05
rs2037723	2	78393174	8.907e-05
rs3901526	16	81003506	8.915e-05
rs4750500	10	5685764	9.399e-05
rs2277289	11	117687870	9.823e-05
rs808701	20	19672043	9.897e-05
rs12060491	1	66517940	9.919e-05
rs701170	1	228584616	9.933e-05
rs2406739	4	138573409	9.951e-05
rs10220309	14	79656894	9.971e-05
rs6499548	16	51899249	0.0001023
rs829930	6	45818531	0.0001052
rs9561869	13	94840021	0.0001056
rs2774089	13	111885504	0.0001066
rs36954	5	113698053	0.00011
rs10512561	17	66756392	0.0001101
rs11953631	5	156124842	0.0001108
rs11230281	11	59864236	0.0001114
rs3132486	6	31351149	0.0001136
rs11896749	2	33151433	0.0001142
rs2816369	6	53196140	0.0001184
rs10178492	2	55812395	0.0001197
rs4129744	18	73808432	0.0001202
rs11236101	11	73807069	0.0001205
rs1381318	14	24392439	0.0001205
rs2371461	14	80481510	0.0001238
rs9313828	5	159217305	0.0001259
rs10516821	4	89947002	0.0001272
rs10512043	9	77310148	0.0001283
rs17701297	6	152952632	0.000133
rs909768	6	167028585	0.0001362
rs362853	6	146754791	0.0001414
rs12106692	3	191056780	0.000142
rs2204729	2	51657546	0.000144
rs7076013	10	5686109	0.0001493
rs17279589	6	157452835	0.0001531
rs6754754	2	78415521	0.0001583
rs17127550	8	18871240	0.0001621
rs4090449	23	147107488	0.0001621
rs7043344	9	19243435	0.0001628
rs2276401	1	156891403	0.000164
rs2837751	21	40908638	0.0001678
rs7148834	14	87373985	0.0001686
rs9518649	13	101637381	0.000169
rs17344132	13	103339702	0.0001703
rs1508019	17	49650015	0.0001736
rs9404129	6	102269736	0.0001743
rs10410907	19	45724949	0.0001744
rs17139483	16	6153750	0.0001761
rs1328199	1	107929418	0.0001764
rs1845479	5	156123792	0.0001773
rs4632692	4	40230323	0.0001793
rs17160425	5	107077773	0.0001798
rs12449228	16	6145325	0.0001803
rs11708694	3	134613614	0.0001804
rs2889545	12	7884583	0.000182
rs10900855	5	137965436	0.0001837
rs4849144	2	113516520	0.0001842
rs9892194	17	53180824	0.000189
rs12119503	1	202653086	0.000191
rs8059614	16	78198864	0.000191
rs1922901	7	112023389	0.0001921
rs9976207	21	40886357	0.0001921
rs17599667	19	35042506	0.000194
rs7191026	16	6146551	0.0001942
rs11127559	3	76892524	0.000196
rs3131583	15	48636288	0.0001967
rs17147097	23	37809376	0.0001971
rs12967006	18	66507396	0.000198
rs5752673	22	26702703	0.0001981
rs11191355	10	104382487	0.0001991
rs2861394	4	132429544	0.0002011
rs2165576	5	162294546	0.0002015
rs10788478	10	87797370	0.0002021
rs547706	5	2333105	0.0002022
rs1124017	10	25366110	0.0002036
rs11882865	19	8392884	0.0002045
rs2251525	10	10507767	0.0002052
rs10040206	5	34028152	0.0002059
rs8035064	15	24899737	0.0002068
rs11640875	16	81278925	0.0002096
rs6574612	14	80473827	0.0002125
rs2501353	1	158082564	0.0002141
rs3828608	5	159996105	0.0002179
rs8049439	16	28745016	0.0002195
rs987293	1	18324487	0.0002199
rs7234941	18	59073831	0.00022
rs7189221	16	82980561	0.0002202
rs17260438	1	208729498	0.0002224
rs12545731	8	19982324	0.0002228
rs4072865	16	10931606	0.0002247
rs4754193	11	106595322	0.0002256
rs2905209	5	9939038	0.0002266
rs4150383	13	102325231	0.0002268
rs7933428	11	7564112	0.0002271
rs6574598	14	80201584	0.0002273
rs1879307	10	43077949	0.0002281
rs2354420	16	10570539	0.0002309
rs7050023	23	109676272	0.0002325
rs12142409	1	185657291	0.0002327
rs1877219	3	142448273	0.000233
rs4683588	3	142451944	0.000233
rs12413244	10	2301002	0.000234
rs4750514	10	5685901	0.0002344
rs2864451	7	66755068	0.0002399
rs12557898	23	27749538	0.0002425
rs2840746	23	116329834	0.0002449
rs7411058	1	19006847	0.0002505
rs252446	5	16712284	0.0002511
rs2381485	9	6685986	0.0002543
rs8082524	17	30092493	0.0002551
rs11245493	10	125993827	0.0002566
rs4772827	13	85761708	0.0002569
rs10866338	4	170539073	0.0002573
rs11595011	10	5685483	0.000259
rs3819985	1	208689413	0.0002597
rs9399294	6	140176702	0.000262
rs5908177	23	141051059	0.0002632
rs8002122	13	104752139	0.0002633
rs2167061	14	80211152	0.000264
rs11150256	16	78860631	0.0002654
rs3818458	1	180642883	0.0002675
rs9981739	21	40863168	0.0002698
rs2619649	10	79112110	0.0002721
rs6865003	5	154968811	0.0002748
rs4623235	6	42032831	0.0002781
rs6650533	15	85268266	0.0002815
rs5942651	23	109714278	0.0002824
rs11761161	7	55248590	0.0002832
rs7318092	13	54086281	0.0002839
rs4506367	23	37585772	0.0002848
rs771204	1	149240786	0.0002869
rs175970	13	111903200	0.0002876
rs11605879	11	90280895	0.0002895
rs12300043	12	14300795	0.0002907
rs782000	6	71408533	0.0002918
rs10952902	7	87411547	0.000292
rs12209575	6	138039688	0.0002922
rs1579496	2	55839940	0.0002928
rs2182501	13	108053439	0.0002936
rs8076286	17	47451755	0.0002943
rs1573036	23	109706724	0.0002968
rs13166990	5	101243609	0.0002973
rs7433582	3	63237012	0.0002974
rs1045699	15	50388512	0.0002975
rs2420825	5	158629709	0.0002979
rs1414470	1	34508874	0.0002995
rs6632882	23	16675141	0.0002997
rs1944866	11	133987676	0.0003006
rs493985	6	143190993	0.0003018
rs4817859	21	37530921	0.0003041
rs223502	4	103859806	0.0003058
rs11052055	12	32576176	0.0003066
rs9877943	3	37889926	0.0003068
rs6445283	3	62633322	0.0003085
rs1025065	16	81008660	0.0003098
rs10925783	1	237163956	0.0003135
rs4623705	1	217721345	0.0003144
rs2405941	18	71869832	0.0003154
rs2824531	21	18176750	0.000316
rs6425147	1	186458800	0.0003172
rs7634663	3	152260941	0.0003182
rs1826824	16	49696846	0.0003189
rs7975829	12	7960148	0.0003195
rs2445871	5	10292993	0.0003196
rs13036116	2	23155601	0.0003209
rs4627229	14	61987426	0.0003223
rs12500341	4	130087732	0.0003234
rs4971754	2	51658028	0.0003242
rs4150274	13	102305112	0.0003251
rs17663067	18	28038368	0.0003279
rs17648036	15	24893857	0.0003306
rs1569346	3	60725102	0.000331
rs17060389	4	175370615	0.000332
rs12040942	1	5271019	0.0003332
rs5924961	23	150503000	0.0003333
rs440655	17	10558528	0.0003349
rs7137213	12	9632106	0.0003355
rs7629936	3	49811711	0.0003358
rs9418943	10	134873576	0.0003358
rs199960	1	179845854	0.0003362
rs1562866	1	203523961	0.0003383
rs13180316	5	82495209	0.0003395
rs2052760	3	25899702	0.0003403
rs11923600	3	177410145	0.0003413
rs10914894	1	34506653	0.0003415
rs6767034	3	63251876	0.000342
rs10138520	14	79642001	0.0003422
rs9409373	9	104130636	0.0003428
rs2829150	21	24816606	0.0003443
rs12497354	3	76653306	0.0003454
rs7857865	9	1947974	0.0003459
rs1374534	4	106791905	0.0003467
rs7637487	3	61257543	0.0003483
rs10929584	2	5529323	0.00035
rs2459335	2	51691733	0.0003501
rs12417948	11	123566085	0.0003504
rs498428	1	106371568	0.0003505
rs5005692	17	59760871	0.0003534
rs406685	13	108425587	0.0003545
rs245408	5	80108207	0.0003549
rs7975101	12	7959494	0.0003645
rs1336948	1	213135311	0.0003648
rs12943817	17	7915559	0.0003651
rs952040	3	62673932	0.0003658
rs11087922	21	24810956	0.0003696
rs7857851	9	28499969	0.0003707
rs10173352	2	32910893	0.0003766
rs12134222	1	30121512	0.0003767
rs319024	11	88879523	0.0003779
rs9474935	6	54591681	0.0003787
rs12961053	18	30199532	0.0003795
rs919747	5	156463908	0.0003795
rs10943319	6	76990262	0.0003796
rs1363749	16	27734882	0.0003813
rs10916197	1	222296930	0.0003836
rs2600318	3	2645624	0.0003847
rs4681929	3	56902063	0.0003861
rs10274751	7	71446681	0.000388
rs7863144	9	71028859	0.0003897
rs8013985	14	69018611	0.0003908
rs12515142	5	36462168	0.0003909
rs1013890	14	80456378	0.0003925
rs923048	5	2332866	0.0003944
rs12313692	12	79132695	0.0003946
rs1169758	9	29307769	0.0003947
rs17769531	13	35127300	0.0003979
rs11097539	4	77973164	0.0003987
rs12434440	14	55450960	0.0004001
rs7679886	4	12635660	0.0004004
rs167481	14	58178431	0.0004014
rs2063329	18	66489923	0.0004027
rs2810131	13	71496562	0.0004053
rs2561858	5	5912422	0.0004079
rs1290539	1	117831124	0.0004108
rs2814779	1	157365337	0.0004132
rs3794392	13	35122934	0.0004146
rs10051177	5	151783400	0.0004156
rs4498762	1	185956242	0.0004163
rs4616067	11	69265903	0.0004175
rs12603115	17	43603993	0.000418
rs9354305	6	66599612	0.0004247
rs10834615	11	3587765	0.0004253
rs741623	12	9381693	0.0004254
rs10514919	17	42697128	0.0004255
rs1569583	1	22419939	0.000426
rs2320340	13	21239466	0.0004265
rs13136753	4	16853938	0.0004274
rs2395471	6	31348671	0.0004281
rs10401453	19	9998663	0.0004301
rs992939	4	170445529	0.0004329
rs10141289	14	35371747	0.0004467
rs11580561	1	166865840	0.0004478
rs1451882	8	1070771	0.0004484
rs4326578	1	73930533	0.0004488
rs12651740	5	173076518	0.000449
rs11782690	8	26094580	0.0004508
rs11720214	3	60567388	0.0004519
rs17138114	6	4324510	0.0004521
rs9826195	3	48408639	0.0004525
rs17113542	12	73166935	0.0004533
rs2287395	14	76861272	0.0004563
rs6879291	5	164425620	0.0004591
rs7142380	14	77000984	0.0004594
rs7755236	6	114025343	0.0004598
rs10456242	6	21313367	0.0004629
rs16847292	1	161211088	0.0004646
rs7340068	1	161213573	0.0004646
rs7685249	4	26734480	0.0004652
rs7200899	16	13480475	0.0004655
rs4325924	3	89071899	0.0004687
rs1557780	7	27961372	0.0004688
rs663838	9	83278451	0.000471
rs2488132	10	18369824	0.0004723
rs3856094	1	179828406	0.0004731
rs11707381	3	62784009	0.0004732
rs5980419	23	148111963	0.0004743
rs2277663	17	2544719	0.0004757
rs9303690	17	31029626	0.0004761
rs7900326	10	54426895	0.0004797
rs13353952	5	40269221	0.0004825
rs814528	19	45706762	0.0004834
rs12022722	1	217717756	0.0004861
rs544858	1	76497847	0.000487
rs2174504	13	91208271	0.0004871
rs548097	13	74674269	0.0004873
rs3783236	13	102319115	0.0004914
rs17114803	10	104376924	0.000493
rs10151824	14	58082771	0.0004947
rs245403	5	80105686	0.0004969
rs406446	17	10555167	0.0004978
rs12930756	16	6147843	0.0004998
rs242100	14	68540186	0.0004999
rs1916821	1	105944649	0.0005036
rs33010	5	80119387	0.0005063
rs6477299	9	8363491	0.0005077
rs11771438	7	1314443	0.0005088
rs766653	7	10647188	0.0005097
rs11907714	20	58230012	0.0005142
rs7894017	10	54428654	0.0005147
rs17480526	1	68349987	0.0005157
rs6738420	2	159494186	0.0005158
rs10511898	9	32247426	0.0005162
rs5936357	23	147092064	0.000518
rs12750384	1	144392841	0.0005185
rs2016337	11	78449282	0.0005191
rs1532609	12	102384	0.0005192
rs5904892	23	147055050	0.0005201
rs1459242	3	48388541	0.0005216
rs4482379	18	25414778	0.000523
rs12478948	2	51668884	0.0005234
rs11847175	14	85073961	0.0005242
rs7235847	18	3161224	0.0005257
rs4132047	13	65287937	0.0005277
rs905594	1	160007898	0.0005301
rs12724816	1	144350681	0.0005307
rs17824316	14	77000160	0.0005308
rs9827866	3	99756669	0.0005348
rs1955412	14	85082547	0.0005351
rs9879178	3	68462446	0.000536
rs877202	2	113735599	0.000539
rs13101477	4	19806281	0.0005392
rs9361928	6	83260790	0.0005394
rs333613	8	56948239	0.0005408
rs2035901	4	145741317	0.0005411
rs2041175	7	34422139	0.000544
rs1493171	10	105402900	0.0005491
rs2158196	4	114636045	0.0005492
rs1870029	7	50114262	0.0005562
rs32260	5	99896738	0.000557
rs1511138	4	127736309	0.000558
rs11780869	8	154984	0.0005592
rs4948754	10	43509706	0.000561
rs13132877	4	8214460	0.0005644
rs11700	16	65790185	0.0005651
rs13035467	2	59654397	0.0005655
rs10940351	5	53290702	0.0005662
rs4754194	11	106595397	0.00057
rs2009977	9	114907097	0.0005727
rs7085142	10	122929364	0.0005763
rs736733	4	138406802	0.0005766
rs735119	22	48970873	0.0005769
rs11236225	11	74101723	0.0005775
rs7197966	16	6086332	0.000578
rs4755811	11	44300789	0.0005788
rs1514609	11	81786573	0.0005802
rs4737694	8	66043779	0.0005805
rs7822326	8	65994134	0.0005805
rs571870	20	784526	0.0005812
rs9565642	13	80742866	0.0005821
rs7712262	5	9942972	0.0005841
rs4448013	5	162585129	0.0005844
rs3800879	7	2086904	0.0005877
rs3845533	1	161214092	0.0005895
rs4691233	4	157174340	0.0005911
rs11117785	1	215419037	0.0005994
rs10125601	9	113667894	0.0006019
rs1878284	4	154139028	0.0006029
rs2081243	16	81037289	0.0006054
rs9993703	4	6307390	0.0006057
rs7358066	10	37320360	0.0006058
rs4842236	9	137297618	0.000606
rs17734290	8	9717633	0.0006067
rs9547283	13	85080095	0.0006074
rs2002585	10	87799472	0.0006154
rs11628364	14	56107273	0.0006166
rs1026171	18	73025853	0.0006184
rs7840466	8	135150464	0.0006204
rs5921744	23	100332620	0.0006217
rs17588988	15	42834694	0.0006228
rs2978339	8	2711093	0.0006228
rs16833610	1	150109668	0.0006236
rs10762269	10	70668007	0.0006245
rs17749359	14	62008066	0.0006255
rs2250527	21	36229228	0.0006264
rs13400309	2	142820234	0.0006275
rs1234121	6	46981429	0.0006282
rs13281324	8	103509751	0.0006301
rs246879	5	156489424	0.0006301
rs10957174	8	62020767	0.0006303
rs1775395	1	5600362	0.0006306
rs10797668	1	179302377	0.000633
rs2372704	2	36750087	0.0006333
rs11784167	8	12668042	0.0006342
rs12335005	8	92286938	0.000637
rs4236412	7	8668232	0.0006392
rs1877516	4	66984449	0.0006401
rs9835716	3	6002244	0.0006434
rs2304704	2	190138422	0.0006435
rs4110755	13	48197534	0.0006441
rs9872353	3	128106006	0.0006466
rs8017681	14	44098481	0.0006467
rs6465973	7	77509136	0.0006476
rs7423562	2	33125958	0.0006478
rs319079	6	107870634	0.000651
rs7091054	10	95008434	0.0006515
rs4284079	9	10696026	0.0006531
rs2182257	13	100354537	0.0006544
rs5936132	23	16361918	0.0006565
rs13050963	21	37013513	0.0006588
rs2608852	4	170251361	0.000659
rs12365956	11	117303641	0.0006603
rs6769778	3	62780798	0.0006616
rs4791152	17	61051195	0.0006628
rs4741631	9	1943712	0.0006672
rs7740229	6	65451696	0.0006739
rs12902684	15	44405138	0.0006763
rs4764140	12	14981613	0.0006778
rs1914378	7	71472868	0.0006785
rs2369146	1	157934819	0.0006786
rs10492531	13	104769507	0.0006827
rs2139425	2	151292578	0.000683
rs7215555	17	26588729	0.0006842
rs8007199	14	67135074	0.0006854
rs9809416	3	162707049	0.0006857
rs10430146	1	27256902	0.0006862
rs9646267	16	11227943	0.0006887
rs235749	20	6718144	0.0006896
rs1148853	9	92570730	0.0006899
rs867901	4	169999029	0.0006911
rs6687840	1	157609063	0.0006913
rs2796160	1	233032900	0.0006927
rs2466605	11	123605456	0.0006932
rs11580794	1	163123396	0.0006952
rs13084529	3	151506867	0.0006964
rs228614	4	103797685	0.0006997
rs11910910	21	20414162	0.0007018
rs9843245	3	157302061	0.0007062
rs12136061	1	186541685	0.0007082
rs11607853	11	64356233	0.0007083
rs9956473	18	73065628	0.0007116
rs6771383	3	60723882	0.0007124
rs12694847	2	230945207	0.0007147
rs1371383	5	124683311	0.0007147
rs7998892	13	106697666	0.0007153
rs6442117	3	48394901	0.000716
rs10738768	9	2731196	0.0007192
rs1541346	17	57049701	0.0007192
rs11623589	14	61991451	0.0007199
rs10798724	1	178032709	0.000721
rs649603	15	45906460	0.0007211
rs1976543	4	170289221	0.0007212
rs12968614	18	66516773	0.0007213
rs605869	15	52608189	0.0007218
rs12578013	11	122525441	0.0007219
rs6828256	4	40113567	0.0007314
rs2343524	16	6145210	0.0007319
rs16987878	2	20661221	0.0007335
rs1513890	4	77054388	0.000734
rs3798385	6	117822966	0.0007367
rs2491210	1	22428580	0.0007393
rs11443	16	80588949	0.0007399
rs5936206	23	147284725	0.0007418
rs4782872	16	80986567	0.0007442
rs4843993	23	147260186	0.0007443
rs490595	11	88883452	0.0007466
rs6483377	11	94313754	0.0007495
rs6700677	1	42996076	0.0007499
rs7223292	17	56724234	0.0007508
rs4436764	16	13525219	0.0007511
rs10249817	7	7817832	0.0007512
rs2942570	8	105550881	0.0007519
rs9944168	15	55649413	0.000752
rs4149034	12	21209189	0.0007531
rs11878366	19	56599470	0.0007565
rs8105009	19	45894451	0.0007586
rs4980335	11	211824	0.0007595
rs10091469	8	127739521	0.0007598
rs17452458	2	115461787	0.0007606
rs2830177	21	26640108	0.0007606
rs1533664	2	151256587	0.0007637
rs6987113	8	5502874	0.0007639
rs406900	6	88142166	0.0007643
rs1345179	3	77607823	0.000765
rs941606	14	49480326	0.0007682
rs8002396	13	93809026	0.0007711
rs17673206	16	10721149	0.0007757
rs3734601	6	167074865	0.0007757
rs745941	3	128127114	0.0007758
rs842296	9	7710636	0.0007787
rs916874	4	114611842	0.0007805
rs12551702	9	84226418	0.000782
rs4818555	21	20419515	0.0007826
rs7680898	4	92146295	0.0007831
rs10492827	16	9776259	0.0007858
rs1038848	8	18823117	0.0007863
rs1891707	1	112732761	0.0007873
rs7724176	5	37321333	0.0007905
rs785209	2	190747849	0.0007907
rs2994548	1	56563069	0.0007908
rs7687260	4	162447720	0.0007914
rs1512965	4	67016634	0.0007916
rs12628909	22	26271726	0.0007966
rs13313995	3	4722360	0.0008033
rs41035	7	103932358	0.0008072
rs980422	1	193319279	0.0008079
rs7700440	5	80243489	0.0008082
rs1014381	4	176785776	0.0008126
rs1957579	14	37285717	0.000816
rs2835616	21	37421654	0.0008206
rs2209420	23	68464886	0.0008226
rs2482854	1	62148128	0.0008258
rs1483319	15	91692764	0.0008265
rs4774271	15	55649628	0.0008282
rs6776297	3	32353275	0.0008282
rs10513664	3	170459564	0.0008303
rs2767322	1	117885111	0.000832
rs11770994	7	45610944	0.0008323
rs12078911	1	200874216	0.0008344
rs1860373	17	56643678	0.0008351
rs17495375	15	48010989	0.0008358
rs4683592	3	142475443	0.0008372
rs17133789	6	154462	0.0008379
rs4150279	13	102306019	0.0008383
rs10940277	5	52220370	0.0008414
rs2233455	16	65765434	0.0008446
rs2876546	20	19670761	0.0008451
rs16976450	15	53747748	0.0008461
rs4693212	4	89502520	0.0008468
rs10802563	1	235001582	0.0008504
rs10773943	12	1380766	0.0008518
rs17501221	1	71604336	0.0008519
rs1494558	5	35896825	0.0008523
rs7720113	5	89269589	0.0008523
rs17116595	15	23906668	0.0008526
rs3757639	7	27148667	0.0008538
rs7207633	17	30108680	0.0008548
rs10924774	1	244768442	0.0008608
rs9307270	4	78525443	0.0008616
rs5986620	23	26437830	0.0008632
rs9561863	13	94825409	0.0008636
rs3006801	10	26694666	0.000864
rs10968179	9	27889983	0.0008654
rs10969480	9	29946916	0.000866
rs12207872	6	52205746	0.0008667
rs11151601	18	66442027	0.0008705
rs3097860	5	155487822	0.0008707
rs7038767	9	8363735	0.000872
rs1316802	2	592475	0.0008731
rs5904735	23	146339953	0.0008734
rs9373338	6	142472740	0.0008734
rs4923264	11	20998080	0.0008756
rs807874	7	75060006	0.0008804
rs7264985	20	16223025	0.0008809
rs9342394	6	65485313	0.0008809
rs1560192	16	63478271	0.000881
rs17017905	4	92130682	0.0008819
rs1032128	8	120020954	0.0008826
rs10846378	12	16634701	0.0008835
rs32775	5	35413578	0.000886
rs11050701	12	9440339	0.0008861
rs17285326	23	103508641	0.000888
rs7660481	4	136785359	0.0008883
rs10911933	1	185097187	0.00089
rs1989181	6	142565558	0.0008917
rs7634425	3	184503286	0.0008942
rs1541616	14	77682171	0.0008945
rs11715472	3	142476401	0.0008947
rs1996075	4	66994485	0.0008949
rs10197595	2	10874318	0.0008981
rs9919159	1	119928513	0.0008986
rs4671821	2	67743827	0.000902
rs11945770	4	95942947	0.0009059
rs1545773	5	155172462	0.0009081
rs17033210	4	103858888	0.0009084
rs11555520	1	85516040	0.0009095
rs2436423	5	155491769	0.0009114
rs7946317	11	12952477	0.000914
rs11564203	12	39010848	0.0009143
rs3747941	22	48979320	0.0009164
rs1313768	4	3023815	0.0009177
rs7737716	5	118245373	0.0009177
rs11720334	3	105749595	0.000918
rs2405282	3	163349773	0.0009189
rs255301	5	172519158	0.0009198
rs12243792	10	38121722	0.00092
rs1027768	2	6814281	0.0009241
rs2505171	10	37363792	0.0009241
rs9892839	17	26643116	0.0009257
rs2036660	18	70967007	0.0009289
rs12912439	15	93629709	0.0009304
rs1341715	1	227085539	0.0009308
rs3921595	3	162704399	0.0009309
rs1512951	4	66990934	0.0009348
rs6977668	7	71465996	0.0009348
rs10473985	5	76340812	0.0009364
rs1997462	12	66105288	0.0009387
rs17053762	8	25379158	0.0009456
rs10887554	10	87814218	0.0009465
rs1490943	11	106600084	0.0009466
rs2875681	13	73800207	0.0009468
rs7224424	17	61046102	0.0009492
rs13148220	4	37245988	0.000951
rs13108048	4	132676181	0.0009528
rs1483980	14	22138259	0.0009531
rs12025108	1	208687115	0.0009548
rs6702277	1	215023308	0.0009558
rs892392	10	79845246	0.0009615
rs10059688	5	35929503	0.000965
rs9915089	17	8893619	0.0009656
rs175990	14	76478818	0.0009658
rs12408178	1	145713527	0.0009663
rs4908663	1	7634719	0.0009679
rs10503362	8	6803825	0.0009693
rs10071838	5	36183563	0.0009704
rs2837695	21	40839819	0.000971
rs11665077	18	22413013	0.0009713
rs1317140	3	49853656	0.0009721
rs10520764	15	93073154	0.0009728
rs6959875	7	19788530	0.0009742
rs11844594	14	76913567	0.0009768
rs1418742	9	5854988	0.0009783
rs149473	5	123648735	0.0009794
rs10754833	1	234251554	0.00098
rs7127500	11	32312704	0.0009805
rs9593952	13	84395446	0.0009811
rs6932252	6	128982944	0.0009821
rs12143843	1	164937571	0.0009824
rs13420705	2	18304545	0.000985
rs1692423	5	71355018	0.0009871
rs4588354	3	62606593	0.0009879
rs12518812	5	81170179	0.0009916
rs1567213	1	69316396	0.0009916
rs4903904	14	79719318	0.0009919
rs713195	2	67909869	0.0009922
rs4742488	9	8361405	0.0009931
rs10514527	16	80695143	0.0009933
rs11605027	11	90067220	0.0009936
rs715412	11	118189820	0.0009959
